# Supplementary material for: The Positive Side of Maximization: Linking Maximization Tendency With Meaning in Life Through Time Perspectives
Source: Front Psychol. 2021 Oct 4;12:708117. doi: 10.3389/fpsyg.2021.708117 (PMC8521064; doi:10.3389/fpsyg.2021.708117)
Supplement: Supplementary file 1 [file Data_Sheet_1.CSV]

Nr	B1	B2	B3	B4	B5	B6	B7	B8	B9	B10	B11	B12	B13	B14	B15	B16	B17	B18	B19	B20	F2	F3	F4	F5	F6	F7	J1	J2	J3	J4	A1	A2	A3	A4	A5	E1	E2	E3	E4	E5	E6	E7	E8	E9	E10	E11	E12	E13	D1
29	5	2	5	1	4	1	1	1	5	4	1	1	3	4	3	4	3	3	4	2	2	4	4	1	4	4	5	5	5	5	3	3	5	1	1	1	5	4	4	7	7	7	5	7	6	6	4	2	5
34	5	2	4	1	5	2	2	1	5	4	3	4	3	4	2	5	5	2	4	2	1	5	5	1	5	5	5	5	5	5	3	4	7	5	1	2	4	7	7	4	4	4	7	7	1	6	1	7	7
50	4	4	4	3	4	1	2	1	3	4	1	4	1	4	2	4	4	2	4	2	2	5	5	4	4	5	5	5	3	5	5	5	6	6	3	6	6	2	5	3	5	6	2	6	5	5	2	5	5
63	4	1	4	1	4	1	1	1	3	2	1	1	1	3	1	4	4	1	4	1	4	3	1	1	3	4	4	3	4	4	4	4	5	4	3	4	2	4	3	5	4	4	6	5	5	7	6	5	5
68	4	2	3	3	4	3	3	3	3	4	2	4	3	4	3	3	3	3	3	3	4	4	2	4	3	4	4	4	4	4	5	4	5	5	5	4	4	4	4	4	4	4	4	4	4	4	4	4	4
100	3	3	3	3	3	3	3	3	3	3	3	3	3	3	3	3	3	3	3	3	1	1	1	1	1	5	5	5	5	5	5	5	5	3	3	3	3	3	1	5	2	2	2	2	3	5	5	4	3
121	4	5	3	4	3	1	2	1	1	1	1	3	1	2	4	3	3	4	2	2	4	4	5	3	5	4	4	3	3	2	5	4	4	3	2	6	4	6	4	6	3	5	6	3	6	4	4	6	4
123	4	2	4	1	3	1	1	1	4	4	2	2	1	3	1	3	3	1	3	1	3	3	3	2	3	2	4	4	5	5	5	6	7	5	5	2	2	5	5	4	3	4	3	3	5	5	6	4	5
139	4	2	4	1	3	1	1	1	4	3	5	3	1	2	1	3	2	1	3	1	3	4	4	2	1	2	4	4	4	4	4	5	5	6	4	5	6	6	6	4	3	6	6	4	2	6	5	5	5
143	4	2	3	2	2	2	2	1	3	2	2	2	4	3	3	3	3	2	2	2	5	5	5	1	5	5	4	4	4	4	3	2	3	2	2	5	5	6	6	6	6	6	6	5	5	6	5	5	6
167	3	4	3	3	3	2	2	2	3	3	3	4	1	3	3	4	3	3	3	3	2	3	3	2	3	3	3	3	3	3	5	5	5	5	5	5	3	4	3	4	4	4	4	5	3	4	4	4	4
183	4	4	2	3	2	4	2	2	2	2	2	3	2	2	4	3	2	4	4	3	2	2	2	2	2	2	2	3	2	3	4	4	5	5	3	6	5	4	5	5	5	3	5	5	3	4	4	5	5
196	4	3	4	1	4	1	1	1	5	5	2	1	1	4	1	4	4	2	5	1	3	3	3	1	2	3	4	5	5	5	6	6	6	6	4	3	3	5	4	3	3	3	5	3	3	5	6	6	5
203	3	3	4	2	3	1	2	3	3	1	2	3	3	2	4	3	3	3	3	3	5	5	5	2	4	3	3	3	3	3	4	3	4	5	3	5	5	5	4	4	4	5	6	5	4	6	6	6	4
208	4	2	4	2	4	2	1	2	5	5	2	3	2	3	2	2	3	1	5	2	4	5	3	3	5	4	4	5	5	5	5	5	7	5	7	4	3	5	5	7	7	5	5	3	4	4	6	5	5
215	4	2	3	2	4	2	2	2	4	2	1	2	2	2	3	4	4	2	3	3	2	3	1	1	3	4	4	4	4	4	5	5	5	4	3	5	3	5	4	4	4	2	2	1	1	4	4	4	5
216	2	2	4	1	4	1	3	1	1	3	1	5	1	3	3	3	3	1	3	2	4	4	3	1	3	5	5	4	5	4	6	6	6	6	1	4	1	1	5	1	1	3	1	1	6	6	2	4	6
233	5	1	5	1	4	1	1	1	4	4	1	1	2	3	1	4	5	1	5	1	4	4	3	1	3	4	4	3	4	4	6	6	6	2	1	2	3	5	3	2	2	7	7	6	4	5	3	4	4
251	3	3	3	4	1	2	2	2	1	1	2	5	1	3	4	3	2	3	3	3	4	4	4	2	2	5	4	4	4	4	2	3	3	3	3	4	4	3	3	3	3	5	5	5	4	5	5	5	6
260	4	3	4	2	3	3	4	1	3	2	2	3	2	2	3	3	3	2	3	2	4	2	4	2	4	4	4	4	4	4	3	3	3	3	2	6	6	6	3	6	4	6	4	5	4	4	4	4	5
261	4	4	4	2	4	2	2	2	2	2	2	2	2	2	2	2	2	2	2	2	4	4	3	3	5	3	3	3	3	3	4	4	4	4	4	2	2	2	2	4	4	4	4	4	6	5	4	4	2
284	2	2	4	4	4	2	5	4	1	4	4	3	5	1	5	3	3	4	2	4	3	3	3	2	3	3	4	4	5	4	5	6	6	5	4	2	2	4	5	4	2	6	6	2	2	5	7	6	6
298	2	3	3	2	3	3	1	3	2	3	3	2	1	2	3	2	4	1	3	2	4	5	5	1	5	5	3	2	5	4	3	1	2	1	6	5	5	3	2	7	5	7	7	2	2	2	3	2	2
317	4	2	4	2	3	1	2	1	4	4	2	3	3	3	2	4	4	2	3	2	4	4	5	1	5	4	5	1	5	5	7	6	6	5	6	4	4	6	5	4	4	4	5	5	4	4	4	4	5
328	3	2	4	2	4	2	3	2	4	3	2	4	1	4	2	4	4	2	3	3	2	4	3	2	2	4	4	4	4	4	5	5	5	5	5	4	2	1	4	3	2	4	4	4	4	6	5	6	5
331	3	2	2	3	4	2	2	3	4	3	2	2	3	4	4	3	4	1	5	3	4	3	3	4	3	4	3	4	4	3	5	6	6	4	4	3	4	5	5	4	4	3	5	4	4	4	4	5	5
350	3	5	2	3	1	1	4	4	2	2	4	2	2	2	1	1	1	2	1	3	1	1	3	1	1	2	2	1	2	2	1	3	1	1	1	1	1	3	4	4	1	6	5	5	5	4	2	6	1
362	4	4	3	3	2	3	2	3	3	2	2	2	2	2	2	2	2	2	2	2	4	3	4	1	4	4	4	4	4	4	5	5	5	5	3	5	5	5	5	6	5	7	5	6	4	4	4	5	5
367	3	2	4	2	4	2	2	2	3	4	2	3	4	4	3	3	3	3	4	3	3	3	1	1	4	5	5	5	5	5	4	3	3	3	2	1	2	4	2	7	2	4	5	2	7	3	2	3	6
385	5	1	5	1	5	1	1	1	5	3	1	3	1	3	1	5	4	1	3	1	1	1	3	1	3	5	4	4	3	4	4	5	5	4	4	7	7	4	7	7	4	7	7	7	7	7	4	7	7
391	2	3	4	2	2	2	1	1	3	3	2	2	1	3	2	3	2	2	4	3	4	3	4	2	4	4	5	5	3	4	5	6	6	4	2	5	4	3	3	5	2	6	6	5	4	3	4	4	4
399	4	1	4	1	4	1	2	1	5	3	1	1	1	3	1	4	5	1	5	1	4	5	4	3	4	3	4	3	2	4	7	7	7	6	2	5	5	5	6	6	5	3	3	3	3	5	6	6	6
410	3	2	3	2	3	1	2	1	3	3	2	3	1	3	3	3	3	3	3	3	3	3	4	2	3	4	4	4	4	4	4	4	5	5	4	5	5	5	5	5	4	4	3	5	3	4	4	4	4
411	3	3	3	3	3	3	3	3	3	3	3	4	2	2	2	2	2	2	2	2	2	2	3	3	3	3	3	3	3	3	2	3	2	3	3	3	3	3	3	2	3	3	3	3	3	3	3	2	3
412	5	5	2	5	2	4	5	1	1	4	5	5	2	3	5	2	4	5	5	4	5	5	5	5	5	5	5	3	3	3	7	7	7	6	7	5	1	1	7	4	3	1	7	1	4	4	3	5	7
417	4	2	5	2	5	2	2	1	5	5	3	5	2	5	2	5	4	2	4	2	4	4	4	1	4	5	5	4	4	5	5	5	7	6	6	2	2	3	3	2	4	6	3	4	3	5	5	3	5
433	2	4	2	4	2	3	4	2	2	2	4	4	2	3	4	4	2	4	2	4	4	4	4	4	4	4	3	3	2	3	2	2	2	2	2	5	5	5	5	6	5	5	5	5	5	5	3	4	3
437	4	2	2	2	2	2	3	2	2	1	2	4	1	2	3	4	2	2	2	2	2	3	3	1	5	2	2	2	2	2	1	5	5	5	5	2	2	2	5	2	2	2	1	1	1	5	5	6	6
439	5	3	3	2	2	1	1	2	3	4	4	4	2	4	1	4	1	2	4	1	4	3	5	1	5	3	5	5	5	5	4	4	6	4	2	7	7	7	7	7	4	4	4	4	4	4	4	4	6
442	4	2	4	3	3	1	2	1	3	3	3	3	1	5	2	4	4	2	4	2	3	3	3	2	3	5	5	4	4	4	6	5	5	5	4	7	1	1	1	4	4	4	2	4	4	4	4	5	5
447	1	3	3	3	1	1	3	1	3	4	4	5	2	3	4	3	2	3	2	4	4	4	4	2	3	5	4	4	4	4	3	3	4	3	2	7	3	3	4	4	4	7	7	7	3	3	3	4	4
454	1	2	3	1	3	1	1	1	3	1	1	1	1	1	1	1	2	2	1	2	1	1	1	1	1	2	2	3	5	5	5	5	4	4	4	4	4	7	5	5	7	7	4	1	4	5	7	5	7
463	3	3	4	2	3	1	1	1	1	2	2	4	1	1	2	3	3	3	3	3	3	4	3	1	4	5	4	4	3	4	5	5	6	5	3	7	3	3	2	5	5	4	5	3	3	5	5	5	5
467	3	4	2	3	2	1	1	4	2	1	5	2	1	1	3	1	1	1	3	1	3	5	5	1	5	1	3	2	1	1	2	5	3	5	7	7	7	3	4	7	4	7	2	7	7	1	5	5	1
483	2	5	1	5	2	3	5	5	2	1	5	5	5	1	5	3	3	4	2	5	4	2	4	2	3	3	2	2	4	3	2	4	3	3	5	2	4	3	3	3	5	2	3	4	4	2	2	3	3
493	2	3	2	2	3	1	1	1	1	1	3	5	1	1	1	1	1	1	2	4	5	5	5	3	4	1	3	3	3	3	1	1	1	1	1	7	7	7	4	7	7	4	5	7	1	7	7	7	1
496	5	2	5	2	5	1	1	1	5	5	1	5	1	5	2	5	5	1	5	1	2	3	3	1	1	4	5	5	5	5	6	6	6	5	1	5	1	1	5	1	1	3	1	1	1	6	7	5	6
502	4	3	3	3	3	2	1	1	4	3	2	2	1	3	2	3	3	1	3	1	3	4	4	4	5	5	4	4	4	4	5	5	5	3	3	7	3	4	6	7	3	3	4	3	2	4	3	5	6
503	3	1	4	3	4	2	1	1	4	4	1	3	3	4	3	3	3	1	3	4	4	4	4	1	3	4	4	4	4	4	1	1	1	1	1	1	7	4	7	6	4	4	4	7	7	5	5	5	5
507	4	4	3	4	2	5	4	1	2	3	3	3	3	3	4	2	2	4	3	3	1	4	5	1	2	4	5	5	5	5	4	7	4	4	3	6	6	6	6	6	2	1	6	7	6	7	6	6	4
510	3	4	1	4	4	4	2	2	2	5	2	4	4	4	4	2	2	2	2	3	2	2	3	2	3	3	2	3	2	2	2	3	2	2	3	3	3	3	3	2	2	2	3	3	2	3	3	3	3
517	2	3	5	5	3	3	3	2	2	3	3	3	2	3	3	4	5	2	3	2	4	3	4	4	2	4	3	2	3	4	3	6	6	5	3	6	5	5	4	3	6	3	5	4	3	6	5	5	4
521	5	1	5	1	5	1	1	1	5	5	1	5	2	5	1	5	5	1	5	1	1	3	2	1	2	5	5	5	5	5	7	5	7	6	6	6	4	4	4	4	4	3	4	1	1	4	4	4	5
524	5	2	5	2	5	3	1	1	5	5	1	4	3	5	1	3	3	2	5	1	1	1	1	1	1	1	5	5	5	5	7	7	7	7	7	7	7	7	7	5	7	6	6	5	6	5	6	6	7
540	2	3	2	3	2	2	3	1	2	2	2	3	1	2	3	3	2	3	2	3	3	3	3	1	3	3	4	4	4	4	4	4	4	4	4	5	4	5	4	5	4	4	4	4	4	4	4	4	4
543	1	5	1	5	1	3	3	1	1	1	5	3	1	1	5	1	1	5	1	5	5	5	5	1	5	5	5	5	5	5	1	1	1	1	1	1	1	7	1	7	7	1	7	4	1	7	7	7	1
544	3	1	3	1	2	1	1	1	2	3	1	1	1	3	1	2	2	1	3	1	4	4	4	2	3	3	4	3	4	4	4	3	4	4	2	1	1	5	3	4	4	2	4	2	1	4	4	5	4
545	5	1	5	1	5	1	1	1	5	5	1	5	1	5	1	5	5	1	5	1	4	4	4	1	3	5	5	5	5	5	5	5	5	5	3	7	7	1	2	2	5	3	3	7	5	5	6	6	5
551	4	2	4	2	3	2	2	2	4	3	3	2	2	3	3	3	3	2	4	2	3	4	4	1	2	4	5	5	5	5	3	4	3	3	2	5	3	3	5	7	6	6	5	2	5	5	5	5	5
552	3	4	3	3	2	1	4	3	3	3	3	4	2	2	3	3	3	3	3	4	4	5	4	2	4	4	4	4	4	4	4	3	3	3	3	7	7	6	4	6	7	6	6	5	4	4	3	5	5
554	4	3	2	1	3	1	1	1	4	3	2	1	1	3	1	2	3	4	2	1	4	3	4	1	3	4	5	5	4	5	3	3	5	2	2	6	4	7	5	4	3	5	4	4	5	6	6	6	5
564	3	3	3	3	3	3	3	3	3	3	4	3	1	3	3	3	3	3	3	3	4	4	4	1	4	4	4	4	4	4	4	5	5	4	1	6	4	3	3	4	3	6	6	6	4	5	5	5	6
574	5	5	5	5	3	2	3	5	5	2	2	4	1	2	2	1	2	1	2	1	5	5	5	1	5	1	3	3	3	3	1	1	1	1	1	7	7	4	7	7	7	7	7	4	7	6	2	7	5
576	4	1	2	2	4	3	2	2	2	4	2	3	2	3	2	4	4	1	4	1	2	4	2	2	1	4	5	5	5	5	3	3	3	3	3	3	3	3	3	3	3	3	3	3	3	3	3	3	7
582	3	3	2	3	4	1	1	1	3	2	3	5	1	5	2	5	3	2	4	1	5	3	3	3	4	5	5	5	3	5	3	2	6	6	1	1	7	1	1	5	4	6	7	2	1	7	1	4	4
587	3	3	3	3	4	1	2	2	4	2	4	4	1	5	3	4	4	2	4	4	5	5	5	1	5	5	5	4	4	5	2	4	7	5	1	1	1	1	3	7	7	7	4	4	5	5	3	4	5
596	4	3	3	3	5	1	1	1	4	3	2	5	1	2	1	3	3	1	5	1	1	4	4	1	2	5	4	4	4	4	3	3	6	6	1	7	1	5	6	7	1	6	6	6	1	4	5	5	5
619	5	2	3	3	4	2	2	2	2	2	4	4	1	1	1	3	4	1	1	1	3	4	4	2	3	5	5	5	5	5	4	4	6	4	1	1	1	1	1	5	1	4	5	5	7	5	5	5	5
624	2	2	2	2	3	3	3	2	2	2	2	3	3	2	2	2	2	2	2	2	2	2	3	3	3	2	2	2	3	2	3	3	5	3	4	3	4	4	4	4	3	3	3	3	4	3	4	3	2
625	3	4	2	3	2	3	3	3	2	2	4	4	3	2	4	2	4	4	2	4	3	5	5	2	2	2	5	5	4	4	2	1	1	4	1	7	7	4	6	7	7	7	2	3	4	5	1	4	2
626	5	1	5	1	5	1	1	1	5	5	1	1	1	1	1	3	5	1	5	1	3	3	3	3	3	5	5	3	5	5	4	4	5	4	4	7	7	4	7	7	4	7	7	7	7	7	7	7	7
628	5	2	5	1	4	1	2	1	5	4	1	4	1	4	1	5	4	1	5	1	3	4	3	2	3	2	4	4	3	4	5	5	5	3	2	7	1	6	6	6	5	5	2	1	3	5	5	4	6
632	4	3	4	3	4	3	3	3	4	4	1	4	1	3	3	4	2	3	4	3	3	4	4	2	3	4	5	4	3	5	4	4	4	3	4	5	3	5	3	5	4	7	5	5	5	4	4	4	4
640	5	3	4	3	3	2	2	3	2	5	4	2	3	3	3	3	2	3	2	3	2	2	4	1	2	4	5	5	5	5	5	5	5	5	5	6	2	7	7	7	4	6	3	6	6	5	2	5	5
649	4	2	4	2	4	2	2	1	4	4	3	2	2	4	2	4	4	2	4	2	3	4	4	2	2	4	4	4	4	4	3	3	5	3	2	5	3	3	3	5	5	5	5	3	3	5	3	4	5
654	4	4	4	4	4	4	4	4	4	4	4	4	4	4	4	3	4	4	4	4	4	3	3	3	3	3	3	4	3	4	3	5	5	5	7	4	5	5	1	7	7	4	5	7	5	6	7	7	7
666	3	3	2	2	2	2	2	2	2	2	4	3	3	3	3	2	2	2	2	2	2	2	2	2	2	3	4	4	4	4	5	5	5	4	3	4	3	4	1	4	4	1	5	5	3	1	4	5	2
674	4	2	4	1	4	2	2	1	4	3	3	3	2	4	2	5	4	1	4	1	1	1	2	2	1	2	4	3	3	3	5	5	5	5	5	5	5	5	5	4	5	4	4	4	4	4	4	4	5
675	5	3	5	3	5	1	1	1	4	5	3	3	1	5	3	5	2	1	5	1	1	5	5	1	5	5	5	5	5	5	5	5	5	4	4	1	1	7	7	7	2	1	1	1	7	5	5	7	6
680	2	2	2	1	1	1	1	1	1	1	1	1	1	1	1	1	1	1	1	1	1	2	1	1	2	2	2	2	1	1	2	1	3	2	2	2	2	1	2	2	2	2	2	1	1	1	1	2	6
686	3	4	5	1	1	1	1	1	3	3	1	1	1	3	2	3	2	2	3	3	1	2	2	1	2	2	5	3	3	3	4	4	5	4	2	7	7	7	7	5	5	2	2	2	2	1	1	1	4
690	1	5	3	4	5	1	3	1	5	5	4	5	1	4	1	4	4	1	4	1	1	2	1	1	4	5	5	5	5	5	2	1	2	1	1	1	1	1	6	1	1	6	1	1	6	7	6	6	6
696	3	2	3	1	3	1	1	1	4	3	1	1	1	1	3	3	3	1	3	1	3	3	2	1	1	1	5	5	5	5	4	4	2	3	4	3	3	6	5	6	3	6	3	6	5	4	5	5	6
698	3	2	3	3	3	2	4	1	3	3	2	4	2	2	2	3	3	4	3	4	3	3	4	3	3	4	3	4	4	4	5	3	3	3	3	3	2	3	5	5	4	4	4	5	3	5	3	3	5
701	4	3	4	3	4	3	4	2	4	3	4	3	4	3	3	4	3	4	3	3	1	1	1	3	3	2	2	4	3	2	3	3	4	5	2	4	4	3	4	4	2	4	4	3	4	4	2	4	4
728	5	1	5	1	5	3	1	1	5	5	1	4	1	5	1	5	5	1	5	2	3	3	3	3	3	5	5	5	5	5	7	5	7	7	6	7	7	7	7	7	7	7	4	1	1	7	4	7	7
734	2	1	4	1	3	1	1	1	3	3	1	2	2	2	1	3	3	2	3	1	4	4	5	1	2	4	5	4	4	4	6	3	5	6	6	7	3	3	5	7	7	5	6	3	5	6	6	5	3
735	3	1	3	1	3	1	1	1	1	1	1	3	1	3	1	3	3	1	3	1	3	3	3	3	3	2	5	4	5	5	3	2	3	3	3	5	5	5	3	3	4	4	5	5	6	4	4	4	5
736	5	1	5	1	4	1	1	1	3	3	1	5	3	5	1	5	3	1	5	1	5	5	5	2	2	5	5	2	3	5	4	5	5	4	3	3	1	1	4	4	3	1	1	1	2	1	3	4	4
739	5	1	5	1	3	1	1	1	3	2	1	3	1	3	1	3	3	1	3	1	4	4	4	1	1	4	5	5	1	5	1	1	4	4	1	5	4	4	1	4	1	1	1	1	1	1	4	1	4
744	3	5	3	5	3	3	3	1	3	5	2	2	1	3	1	3	3	1	4	2	3	5	5	1	2	5	4	3	4	4	2	3	5	5	2	7	1	4	3	6	4	5	1	5	5	5	4	5	5
750	3	3	3	3	3	2	2	2	2	1	2	1	1	1	1	2	1	1	1	1	2	2	3	3	3	3	3	3	3	3	3	3	4	4	3	5	3	1	3	3	3	3	4	3	4	4	4	4	4
752	5	5	4	4	2	4	3	1	2	1	2	2	1	2	4	3	3	2	2	2	5	5	5	5	4	4	5	4	4	4	3	5	5	3	3	5	2	2	5	6	2	3	5	6	5	6	3	6	2
753	3	5	1	4	2	5	4	1	2	1	3	3	2	2	5	3	2	5	3	5	3	4	3	3	4	4	4	3	3	4	2	2	3	3	1	4	1	2	4	5	3	6	6	4	3	6	5	6	6
754	3	3	3	3	2	2	2	1	3	3	2	5	1	5	4	4	4	3	3	3	3	3	3	3	3	5	5	3	3	3	6	6	6	4	4	6	5	6	5	5	6	4	4	4	5	6	6	6	5
758	3	3	3	3	3	3	3	3	3	3	3	3	3	3	3	3	3	3	3	3	1	1	1	1	1	1	5	5	5	5	1	1	1	1	1	1	1	1	1	1	1	1	1	1	1	1	1	1	1
759	4	4	4	4	4	4	4	4	4	4	5	5	1	5	4	3	3	3	3	3	1	1	1	1	1	1	1	1	1	1	4	1	5	5	4	4	4	4	5	4	4	4	4	4	4	4	4	4	4
761	2	2	3	2	2	4	4	4	2	2	2	2	3	4	3	3	3	3	3	3	1	4	4	2	1	5	5	5	5	5	3	3	3	1	1	4	4	5	1	4	1	4	1	1	1	1	7	7	6
772	4	4	5	5	2	2	5	1	4	2	2	4	1	5	4	4	4	4	4	4	4	5	5	3	2	5	5	5	1	1	3	3	3	1	2	6	6	7	7	7	6	6	6	6	6	6	6	7	2
798	4	5	2	5	3	3	4	4	2	2	4	3	1	1	4	2	3	4	2	4	4	4	5	2	3	4	5	4	4	4	3	3	3	3	3	5	3	3	3	5	4	2	3	3	3	3	3	4	2
815	4	4	3	2	4	3	4	2	3	4	3	3	4	3	3	4	2	4	2	3	2	4	4	2	3	3	3	3	2	3	4	4	5	3	5	3	5	3	5	2	5	3	5	3	5	3	5	4	4
860	3	2	3	1	3	1	1	1	3	3	2	2	2	1	1	2	2	1	2	1	2	2	2	1	1	3	5	4	4	4	3	5	5	5	2	5	3	4	2	3	3	4	4	4	3	4	4	4	3
865	1	1	1	1	1	1	1	1	1	1	1	1	1	1	1	1	1	1	2	2	5	5	5	5	5	5	5	5	5	5	7	7	7	7	7	1	1	1	1	1	1	1	1	1	1	1	1	1	7
881	3	2	3	2	3	2	2	2	2	2	2	2	2	2	2	2	2	2	2	2	2	4	3	2	3	3	4	4	2	4	2	2	2	2	2	5	5	4	5	4	2	5	3	5	2	2	2	5	4
883	1	1	1	1	1	1	1	1	1	1	1	1	1	1	1	1	1	1	1	1	1	3	3	3	3	3	4	4	4	4	3	3	4	4	4	4	5	5	4	4	4	4	4	4	4	4	4	5	5
894	4	3	2	2	4	2	2	2	3	3	3	3	3	3	2	3	3	3	3	3	4	3	4	3	4	4	3	3	3	4	4	4	4	5	4	5	4	4	4	4	4	5	5	4	5	4	5	5	5
898	5	2	3	2	4	2	1	1	5	4	3	3	2	1	4	2	4	3	3	1	2	3	2	2	3	3	1	2	3	3	3	5	4	4	5	5	4	3	3	3	6	5	4	3	5	4	5	5	5
911	5	3	5	3	3	1	1	1	3	3	3	3	3	3	3	3	3	3	3	3	3	3	3	3	3	3	3	3	4	3	4	4	4	5	3	5	3	6	4	5	4	4	4	4	4	4	4	5	3
917	3	5	3	5	4	3	3	1	3	3	5	5	3	3	3	3	3	3	3	3	4	5	3	1	5	5	5	5	5	5	5	5	5	3	2	5	5	5	2	5	4	4	5	2	4	6	5	5	4
946	3	5	1	5	1	1	5	1	1	3	2	4	1	1	4	2	5	1	1	2	3	2	1	2	3	4	1	2	3	4	7	7	3	3	3	1	6	4	5	6	2	7	1	3	6	4	1	5	7
952	3	3	3	3	3	3	3	3	4	3	4	4	3	4	3	3	4	3	4	4	3	3	3	3	3	3	3	3	4	4	4	4	5	5	5	4	4	4	5	5	4	5	4	5	4	5	4	4	4
966	2	2	1	2	2	2	2	2	2	2	2	3	3	2	2	3	3	3	3	3	2	2	2	2	2	2	2	2	2	2	3	2	3	3	2	2	2	2	2	2	3	3	3	3	2	2	2	2	2
986	1	5	5	1	5	1	1	1	5	3	4	3	1	3	1	5	3	1	5	2	1	1	2	2	2	5	1	5	5	3	3	6	4	4	4	4	5	4	6	3	6	5	5	3	6	5	6	5	4
991	3	2	3	3	3	1	2	1	4	4	2	4	2	3	3	4	3	2	4	2	2	3	4	1	3	4	4	4	4	4	3	3	4	4	2	5	2	5	2	4	2	4	5	4	4	3	3	4	4
1030	3	4	2	4	3	2	2	2	3	2	3	5	3	3	3	3	3	2	3	3	3	4	4	1	4	5	4	4	4	4	4	4	6	4	4	4	6	5	5	4	3	6	5	4	4	4	6	6	4
1037	5	1	5	1	5	1	1	1	5	5	1	5	1	5	1	5	5	5	5	1	4	2	4	3	4	3	3	3	4	5	1	2	3	4	4	5	6	6	7	6	5	5	4	3	6	2	1	7	1
1042	3	3	3	3	4	1	1	1	3	2	1	2	2	3	2	3	3	2	3	2	4	3	3	2	3	2	4	3	2	3	3	3	3	3	1	4	2	4	4	5	3	3	2	3	3	3	3	4	5
1051	3	3	3	2	2	1	3	3	3	3	3	3	3	3	3	3	3	3	3	3	3	3	3	1	3	3	3	3	3	3	3	3	3	4	5	2	5	3	4	3	5	4	3	1	3	3	3	4	4
1054	3	4	2	2	2	1	2	1	2	3	1	3	2	2	2	2	2	3	2	2	3	3	3	1	2	3	4	4	4	4	4	4	4	3	4	4	4	4	5	6	4	5	4	4	4	5	6	4	5
1068	4	4	4	4	3	5	2	2	3	2	3	4	3	2	3	4	2	1	4	2	2	4	5	3	3	4	5	5	5	5	4	5	4	5	1	7	6	7	6	7	6	7	7	7	6	5	4	6	4
1071	2	5	4	2	4	2	2	5	2	2	5	2	1	5	5	1	4	5	4	1	3	2	1	2	4	5	5	4	3	2	7	5	2	1	5	1	6	1	2	6	2	6	1	1	7	2	7	2	7
1087	1	1	1	1	1	1	1	1	1	1	1	1	1	1	1	1	1	1	1	1	1	1	1	1	1	1	1	1	1	1	7	7	7	7	7	7	7	7	7	7	7	7	7	7	7	7	7	7	7
1102	3	2	4	3	2	4	4	3	2	2	2	2	2	2	3	2	3	3	3	2	3	2	2	2	2	2	5	2	2	3	4	4	4	4	3	2	2	3	3	3	5	3	3	3	4	4	3	4	5
1107	3	3	2	3	2	3	2	3	3	3	2	3	2	3	3	2	2	4	4	4	2	3	2	3	2	3	4	4	4	3	5	5	4	4	4	5	4	5	5	4	4	5	4	4	4	4	4	4	5
1110	4	4	4	4	4	4	4	4	4	4	4	4	4	4	4	4	4	4	4	4	4	4	4	4	4	4	4	4	4	4	6	6	6	6	6	6	6	6	6	6	6	6	6	6	6	6	6	6	5
1116	3	3	3	3	3	3	3	3	3	3	3	3	3	3	3	3	3	3	3	3	4	4	4	1	4	4	5	5	5	5	7	6	6	6	6	6	6	5	5	5	5	5	5	5	5	5	5	5	6
1129	5	2	5	2	2	5	1	1	3	2	4	4	2	4	3	4	4	2	3	3	2	5	4	1	1	5	5	5	5	5	2	1	5	1	1	1	4	2	5	6	3	3	1	1	1	4	4	7	5
1131	3	4	2	4	3	2	5	5	5	5	4	5	3	4	4	5	5	2	4	4	3	3	2	4	4	3	3	2	2	2	2	5	2	3	3	5	3	4	6	3	3	4	3	3	3	3	3	4	3
1132	4	2	5	2	4	3	3	1	4	4	2	5	3	4	4	5	5	2	5	3	3	3	3	2	3	5	4	4	4	5	4	5	4	2	4	5	4	6	6	2	6	5	4	4	4	6	5	6	4
1139	2	4	2	2	2	1	2	1	3	1	3	3	1	2	2	3	3	2	2	1	4	4	3	3	3	2	3	3	3	3	2	3	3	3	3	3	3	3	3	3	3	3	3	3	3	3	3	3	3
1155	5	1	5	1	5	1	2	1	3	3	2	1	1	1	2	1	3	1	1	1	1	3	3	1	1	2	5	5	3	3	7	1	1	1	1	1	1	1	1	1	1	1	1	1	1	1	1	1	1
1180	1	3	1	2	2	2	5	3	2	1	4	4	1	1	4	1	1	1	1	4	4	2	2	1	3	2	4	4	4	4	2	2	1	2	1	7	7	2	6	7	7	6	6	5	6	4	4	4	1
1185	2	4	4	2	3	2	2	2	2	2	2	4	2	3	2	3	3	3	3	3	2	2	2	3	3	3	3	3	3	3	1	3	4	4	2	4	3	4	3	3	4	3	4	3	3	4	3	3	3
1189	4	3	3	1	4	1	1	1	3	1	2	3	2	2	1	3	3	1	3	1	1	1	1	1	1	3	2	2	2	2	2	2	2	2	2	2	2	2	2	2	2	2	2	2	2	2	2	2	2
1195	3	4	3	2	4	1	3	2	4	3	3	5	3	4	2	4	4	3	4	3	2	4	3	4	4	5	5	5	5	5	5	4	4	4	4	4	4	4	4	4	4	4	4	4	4	4	4	4	5
1198	3	4	2	3	2	2	2	2	2	3	3	2	3	2	3	4	3	2	3	3	3	3	3	3	2	3	3	3	3	3	4	4	5	5	6	4	3	2	2	2	2	2	2	2	2	4	4	3	4
1206	4	5	5	5	4	4	4	5	5	4	4	4	4	4	5	4	5	4	5	4	3	4	2	2	4	4	4	4	3	4	6	7	5	5	6	4	3	3	5	3	5	4	5	5	6	3	4	3	5
1209	3	1	1	1	3	1	1	1	3	3	1	5	2	5	3	5	3	1	4	3	5	5	5	4	2	5	5	4	5	5	4	5	5	4	3	5	2	1	6	2	2	1	1	1	1	4	5	4	4
1211	2	1	1	1	1	5	5	1	1	1	5	1	5	5	5	5	1	1	5	5	5	5	5	5	5	5	5	5	5	5	7	7	7	7	7	7	7	7	7	7	7	7	7	7	7	7	7	7	7
1221	3	3	2	3	2	2	2	2	2	2	4	2	4	2	2	2	2	3	2	2	4	4	4	1	4	5	5	5	5	5	3	3	3	3	2	3	3	4	3	6	4	4	4	6	2	2	2	4	2
1223	4	4	4	4	3	3	3	3	3	3	3	3	3	3	3	3	3	3	3	3	2	2	2	3	2	3	3	2	3	2	5	5	5	4	5	4	4	4	4	4	4	4	4	4	4	4	4	4	5
1259	3	3	3	3	3	3	3	3	3	3	3	3	3	3	3	3	3	3	3	3	3	3	3	3	3	3	4	4	4	4	5	5	5	5	5	5	5	5	5	5	5	5	5	5	5	4	5	5	6
1264	5	1	5	5	5	1	1	1	1	1	1	5	1	1	1	1	1	1	5	1	5	1	1	1	1	5	5	5	5	5	1	1	1	1	1	1	1	1	1	1	1	1	1	1	1	1	1	1	1
1270	2	3	2	3	3	1	1	1	2	2	3	1	1	3	1	3	3	1	3	1	1	3	4	2	3	3	4	4	3	3	2	2	2	5	1	7	7	4	3	7	3	5	5	4	4	4	3	5	4
1274	3	3	3	3	3	3	3	3	3	3	3	3	3	3	3	3	3	3	3	3	3	3	3	3	3	3	3	3	3	3	4	4	5	5	5	5	5	4	4	4	4	4	4	4	3	4	4	4	4
1288	3	3	4	2	3	2	2	1	3	3	2	3	2	3	2	2	3	1	3	3	3	4	4	3	4	3	3	3	3	3	2	3	3	4	4	4	4	3	3	3	3	2	2	3	4	3	4	3	2
1294	2	3	2	1	3	1	1	1	3	3	3	3	3	3	3	3	3	3	2	1	2	2	2	2	2	2	4	3	4	5	3	5	7	1	3	2	4	4	4	4	4	4	4	4	4	4	4	4	3
1295	5	5	5	5	5	5	5	1	5	5	1	1	1	5	5	5	5	1	5	5	1	1	1	1	1	1	5	5	5	5	7	1	5	1	4	7	4	1	7	7	7	1	1	1	1	7	1	7	7
1299	2	2	4	4	4	2	3	4	1	5	2	2	1	5	3	5	1	2	4	3	4	5	4	3	5	5	4	4	4	4	4	4	4	4	5	5	4	4	5	4	5	5	4	4	5	5	5	5	5
1332	5	4	3	3	4	3	5	3	5	5	5	4	3	4	3	5	3	4	2	4	1	2	1	1	1	5	5	5	5	5	5	2	3	3	1	6	4	7	7	7	7	5	5	6	5	7	7	4	2
1334	3	3	3	2	2	2	2	2	2	2	3	2	2	2	2	2	2	2	2	2	2	2	2	2	2	2	2	2	2	2	3	3	3	3	3	3	3	3	3	3	3	3	3	3	3	3	3	3	3
1336	2	1	2	1	2	1	1	1	2	2	1	2	1	2	1	2	2	2	2	2	2	2	2	2	2	2	2	2	2	2	1	1	1	1	1	1	1	1	1	2	2	1	1	1	1	1	2	2	1
1353	4	3	1	2	3	2	4	5	4	1	3	5	3	4	3	4	3	5	2	2	3	3	4	1	5	5	3	3	1	1	2	3	3	1	1	1	1	1	1	6	3	6	1	3	4	3	1	3	3
1376	3	3	3	4	3	1	4	1	3	1	4	3	1	1	3	2	3	3	2	4	2	3	3	2	3	4	5	5	5	5	3	4	4	4	4	3	2	2	3	4	4	5	5	4	4	4	5	5	4
1382	3	2	4	1	3	1	3	1	4	1	1	4	1	3	1	4	3	2	4	2	5	3	2	1	5	2	3	2	4	3	5	5	6	2	2	1	3	5	6	4	3	6	6	5	3	2	4	3	3
1391	5	1	3	1	5	5	3	3	5	2	2	3	1	3	3	3	3	1	5	3	1	1	1	1	1	2	5	5	5	5	5	4	4	4	4	4	4	1	3	7	3	3	5	5	5	5	5	5	1
1392	3	1	3	1	5	1	1	1	5	5	1	5	1	4	1	5	5	1	5	1	1	1	1	1	1	1	5	5	5	5	7	7	7	7	7	7	7	7	7	7	7	7	7	7	7	7	7	7	7
1398	1	3	3	2	3	3	1	1	3	3	2	4	2	3	3	3	3	2	4	2	2	4	3	3	2	5	5	4	4	4	3	3	4	3	1	5	3	3	6	5	2	7	4	4	3	5	4	5	5
1405	5	1	5	1	3	1	1	1	5	5	1	5	1	5	1	5	5	1	5	5	1	1	1	1	1	1	1	1	1	1	1	1	1	1	1	1	1	1	1	1	1	1	1	1	1	7	7	7	3
1412	2	4	3	3	2	1	2	1	3	3	3	4	2	4	2	4	3	1	4	2	1	3	3	1	4	4	4	5	5	5	5	5	5	4	4	6	5	1	5	5	5	4	6	5	5	4	4	5	5
1439	5	1	5	1	5	1	1	1	5	5	1	5	1	5	1	5	5	1	5	2	1	1	1	1	1	5	5	5	5	5	4	4	6	6	6	4	5	5	6	5	4	5	4	5	3	5	2	4	5
1447	5	4	2	2	4	3	2	3	4	4	3	4	3	3	4	3	2	4	3	4	2	2	2	1	2	1	2	1	2	2	4	3	4	3	3	4	3	3	5	3	4	4	3	5	4	3	3	4	3
1452	5	2	5	3	5	3	5	3	5	3	5	5	3	5	5	5	5	5	5	5	5	5	5	3	5	5	5	5	5	5	6	5	5	5	6	5	6	5	6	7	7	6	6	6	6	6	6	6	6
1455	3	2	3	4	3	3	4	2	4	3	3	3	4	3	3	2	3	2	3	3	2	3	3	2	3	3	3	3	3	3	5	3	3	5	3	4	3	4	5	4	4	3	4	5	4	4	4	4	4
1459	5	5	5	5	3	3	4	5	3	4	4	2	3	3	3	4	3	4	5	3	1	1	5	1	1	5	5	3	5	5	6	1	1	1	3	1	1	1	1	1	1	5	5	5	5	5	5	5	5
1463	4	2	3	2	3	1	1	1	3	3	1	1	1	1	1	2	2	1	2	1	1	3	2	1	2	2	5	5	5	5	1	2	1	1	1	4	1	4	5	5	2	1	7	4	7	6	4	6	5
1487	3	2	3	1	3	1	1	2	5	5	3	1	1	1	1	1	1	1	3	1	1	1	1	1	1	1	5	3	3	5	4	4	4	3	1	4	1	1	4	4	1	1	4	1	4	3	4	3	3
1489	4	2	4	2	4	2	2	1	4	4	2	2	2	4	2	4	4	2	4	2	2	2	2	1	2	4	4	4	4	4	6	6	6	6	6	5	6	6	6	4	5	6	6	5	5	6	6	6	6
1491	3	1	2	1	5	1	1	1	4	3	1	3	2	2	2	4	3	2	2	2	1	1	1	1	1	1	1	1	1	1	5	5	7	4	4	4	4	4	4	4	4	2	3	3	3	6	3	3	2
1493	4	2	5	3	4	4	1	1	5	2	1	3	4	1	3	3	3	2	4	1	2	1	3	1	5	5	5	2	2	3	6	5	5	4	4	4	5	3	5	5	6	6	3	5	4	5	5	5	6
1497	2	4	3	2	2	2	2	3	2	2	2	2	2	2	2	2	3	3	2	3	2	2	2	2	2	2	5	5	4	5	3	4	4	4	4	3	3	3	3	3	3	3	2	2	3	3	3	3	4
1517	3	2	5	1	3	1	1	1	2	2	1	5	5	4	5	5	5	1	2	3	3	3	3	1	1	3	3	3	2	5	3	1	1	2	1	7	1	3	6	1	4	3	5	3	6	4	1	3	7
1521	5	1	5	1	5	1	1	1	5	4	1	5	1	5	1	5	5	1	5	1	4	1	2	1	1	5	5	5	5	5	1	1	1	1	4	4	4	4	4	4	4	4	4	4	4	4	4	4	4
1537	2	5	1	2	4	5	5	3	5	1	3	4	1	5	1	3	5	3	4	2	5	4	3	2	3	3	4	3	5	5	3	4	4	4	4	4	4	4	4	4	4	4	4	4	4	4	4	4	4
1539	5	1	4	1	4	2	2	2	4	4	2	2	2	4	2	4	4	2	4	2	3	2	2	2	2	4	5	5	5	5	4	4	5	5	3	5	5	4	4	5	5	5	5	5	4	4	4	4	5
1544	2	3	4	3	4	3	2	1	3	2	3	4	3	3	4	4	4	3	4	2	4	3	4	2	3	4	4	4	4	4	4	5	5	5	5	5	4	3	3	3	4	5	5	5	5	5	5	5	5
1563	1	2	1	2	1	1	1	1	1	5	2	5	2	5	2	4	1	1	1	1	2	2	1	1	1	2	5	3	1	5	2	3	4	3	4	7	1	6	7	3	6	6	6	6	6	6	6	7	6
1566	2	2	3	3	2	2	2	2	2	2	1	3	3	2	2	3	2	2	2	1	2	2	2	2	2	1	2	2	2	1	3	3	4	4	4	4	4	4	4	4	4	4	4	4	4	4	4	4	3
1570	5	2	5	1	5	2	2	1	5	5	2	5	1	5	1	5	5	1	5	1	2	1	3	1	1	5	5	5	5	5	4	3	5	3	4	4	4	4	4	4	4	4	3	3	6	3	5	3	4
1580	5	1	4	1	5	1	1	1	5	5	1	3	1	5	1	5	5	1	5	1	5	2	3	3	5	5	5	5	5	5	7	7	7	7	7	7	7	3	6	1	1	6	7	7	7	6	7	7	7
1585	3	2	3	1	3	1	1	1	3	3	1	4	1	3	1	3	3	1	4	1	1	3	1	1	3	4	5	3	2	5	6	5	6	6	6	5	5	5	5	5	5	4	5	5	5	5	4	5	4
1591	5	5	1	5	2	1	5	2	2	4	4	3	1	5	5	5	2	5	2	5	2	4	1	1	2	5	5	5	1	3	2	1	1	1	5	7	5	7	7	4	5	5	2	2	4	4	6	5	5
1597	2	2	5	3	1	1	3	1	1	1	3	2	1	1	1	2	1	3	3	1	5	5	5	1	3	5	5	5	5	5	3	1	1	1	1	7	1	4	4	7	5	5	4	1	2	4	3	3	4
1602	3	1	3	1	3	1	1	1	3	3	1	1	1	3	1	3	3	1	3	1	1	1	1	1	1	4	5	5	3	5	6	5	5	5	5	4	3	3	5	5	5	5	4	3	3	6	5	4	4
1604	4	3	4	2	4	2	2	2	3	2	2	3	2	2	2	4	4	2	3	3	2	4	2	1	4	4	5	3	5	5	3	4	5	7	4	5	5	4	3	5	4	7	4	5	5	5	4	4	5
1631	3	2	4	2	4	2	1	2	4	4	4	3	2	4	3	4	3	1	4	2	2	4	2	1	3	4	4	4	4	4	5	4	4	4	4	4	4	4	4	4	4	4	4	4	4	4	4	4	4
1632	1	1	2	1	1	1	1	1	1	1	1	1	1	1	1	2	2	1	2	1	1	1	1	1	1	3	3	3	2	2	2	2	2	2	2	2	2	2	2	2	2	2	2	2	2	2	2	2	2
1636	5	1	5	1	5	1	1	1	5	5	1	3	1	2	1	4	5	5	5	1	1	1	1	1	1	1	5	5	5	5	5	3	7	4	1	3	3	7	5	7	1	1	1	1	1	7	7	7	7
1647	3	3	2	1	1	1	1	1	2	2	2	3	1	3	2	2	4	2	2	2	5	5	3	1	2	2	3	4	3	3	3	3	5	2	3	7	1	5	3	4	5	5	3	1	2	5	3	4	4
1657	3	3	3	2	3	2	2	2	3	2	3	3	2	2	2	3	3	2	3	2	2	4	4	1	4	4	4	4	3	4	3	4	3	3	3	3	4	4	3	3	3	3	3	3	3	4	4	4	3
1661	3	3	3	3	3	3	3	3	3	3	3	1	1	1	1	1	1	1	1	1	1	1	1	1	1	1	1	1	1	1	1	1	1	1	1	1	1	1	1	1	1	1	1	1	1	1	1	1	1
1679	3	3	3	3	3	2	2	1	3	3	3	2	3	2	2	2	2	3	3	2	5	5	5	5	5	5	4	4	5	2	2	3	3	2	3	3	3	3	3	3	3	3	3	3	4	4	2	3	3
1691	3	3	3	3	2	2	2	1	3	2	2	2	2	2	2	3	3	3	2	2	3	3	4	1	1	4	5	5	3	4	5	4	4	4	2	6	3	4	5	4	3	4	4	3	3	5	5	5	6
1698	2	2	2	2	2	2	2	2	2	2	2	2	2	2	2	2	2	2	2	2	2	2	4	3	1	5	1	2	3	3	4	1	3	4	4	1	4	3	2	7	4	4	2	3	5	4	1	3	2
1719	4	3	4	2	4	2	1	1	4	5	3	4	2	4	2	4	3	2	4	2	1	1	1	1	1	5	5	5	3	5	1	2	3	5	4	2	2	4	5	4	4	5	5	5	2	5	4	4	3
1743	5	2	4	2	2	2	3	2	4	4	2	2	2	4	2	2	3	3	2	2	5	5	5	5	4	5	5	4	3	4	5	4	6	4	5	3	6	3	5	4	6	4	4	5	5	3	5	5	5
1749	2	4	2	4	3	3	4	2	4	4	2	4	2	4	4	2	4	4	4	3	4	2	4	3	3	3	3	2	3	4	4	4	3	5	3	5	3	5	4	5	3	5	3	5	3	5	5	5	5
1752	5	1	5	1	5	1	2	1	5	5	3	5	2	5	1	5	5	1	5	1	2	2	2	2	2	2	2	2	2	2	4	4	4	4	3	3	5	4	6	3	2	5	3	4	3	4	4	4	3
1756	5	1	5	1	5	1	1	1	5	5	1	1	1	5	1	5	5	1	5	1	1	1	1	1	1	5	5	5	5	5	7	7	7	7	7	4	4	4	4	4	4	4	4	4	4	4	4	4	7
1761	1	1	1	1	1	1	1	1	1	1	1	1	1	1	1	1	1	1	1	1	4	5	4	5	4	5	5	4	5	4	7	6	7	6	7	6	7	6	7	6	7	6	7	6	7	6	7	6	7
1776	4	3	3	1	3	1	3	2	3	4	2	4	3	4	3	4	4	2	4	2	2	2	4	2	3	4	4	4	3	4	4	3	3	3	3	6	2	6	6	6	6	4	4	3	2	2	6	3	2
1779	3	2	2	4	2	2	2	2	2	2	2	2	2	2	2	2	2	2	2	2	1	1	2	2	2	2	4	5	4	5	5	5	6	7	3	4	1	1	5	5	5	5	5	6	6	6	6	6	5
1787	4	1	5	2	3	2	3	2	4	4	2	2	2	3	2	3	4	2	3	2	4	4	4	2	2	4	4	2	2	2	5	5	5	6	4	5	6	3	2	2	5	3	3	3	6	5	5	4	5
1800	1	5	1	5	2	3	5	2	1	1	5	3	2	2	5	2	2	5	2	5	5	5	5	5	5	5	4	4	4	4	5	3	3	5	3	4	3	2	3	5	5	5	5	4	3	6	6	6	6
1803	3	2	3	2	4	1	1	3	4	3	1	1	1	1	2	4	2	1	3	1	4	4	4	3	5	4	5	5	5	5	3	2	3	1	1	7	5	1	3	7	4	6	6	6	5	5	4	7	3
1809	4	2	2	2	3	2	2	2	4	4	3	2	3	4	2	4	3	2	3	3	4	4	4	2	5	4	4	3	2	5	3	4	5	5	4	3	3	5	5	4	4	5	5	6	3	3	4	3	5
1814	5	1	5	1	5	2	1	1	3	3	1	3	3	3	1	4	3	1	3	1	1	3	4	1	3	4	5	5	3	5	4	4	5	4	2	3	5	3	5	5	3	5	5	4	4	3	4	6	4
1821	3	5	1	5	5	1	1	1	5	5	5	1	1	1	5	1	1	1	3	5	5	5	5	3	3	5	4	5	2	3	4	4	4	4	4	4	4	4	4	4	4	4	4	4	4	4	5	3	5
1823	3	5	4	2	5	5	5	3	4	3	1	5	1	5	1	5	5	1	5	1	4	3	2	4	3	3	5	4	4	4	5	4	4	5	4	7	5	5	6	5	4	5	3	5	4	5	6	4	5
1829	1	1	1	1	1	1	1	1	1	1	1	1	1	1	1	1	1	1	1	1	1	1	1	1	1	1	3	2	2	4	2	2	2	2	1	1	1	1	1	1	1	1	1	1	1	1	2	2	2
1832	2	3	2	3	2	3	4	2	3	2	3	2	2	2	2	2	3	2	2	4	1	5	2	1	3	5	5	1	4	5	2	3	4	5	3	7	5	4	4	5	4	5	5	7	7	3	4	7	4
1833	3	2	4	2	2	1	1	1	3	2	5	3	1	2	4	3	3	4	3	5	1	1	1	1	1	4	5	4	4	4	5	5	5	5	5	5	1	1	4	1	4	4	4	4	1	4	1	4	4
1861	5	4	4	4	4	5	4	4	4	4	4	3	3	2	4	3	4	4	4	3	3	3	3	3	3	3	3	3	3	3	5	6	6	6	5	6	5	6	5	5	5	7	6	7	7	6	6	6	6
1864	3	3	2	3	3	1	3	3	5	5	4	2	3	3	4	3	2	4	4	4	3	4	2	4	4	4	4	4	4	4	4	4	3	2	3	4	3	3	4	3	5	3	4	5	3	5	4	6	4
1873	3	3	2	3	3	3	4	3	2	2	3	5	3	2	3	4	4	1	2	3	5	4	4	2	4	5	4	4	3	5	3	3	3	2	2	2	5	3	4	7	2	6	6	4	6	5	4	5	3
1874	1	1	3	2	3	1	1	1	2	1	1	2	2	2	1	2	2	2	2	2	3	3	3	1	3	4	4	3	4	4	3	4	3	3	1	3	3	2	2	3	2	4	5	5	5	5	5	4	4
1881	5	1	1	5	1	1	1	1	1	5	5	5	1	1	5	1	1	5	1	1	1	1	1	1	1	5	5	5	5	5	7	7	7	6	1	7	3	7	4	1	4	1	1	1	1	5	2	3	7
1885	5	1	5	2	3	3	3	2	2	4	2	4	2	3	2	2	2	2	2	2	1	1	1	1	1	1	5	3	3	4	4	3	4	4	5	3	2	1	1	1	1	1	1	3	3	2	2	1	2
1886	3	3	3	3	3	3	3	3	3	3	3	3	3	3	3	3	3	3	3	3	4	4	3	2	5	4	4	3	4	5	4	4	5	4	2	2	6	7	7	3	2	4	2	1	6	5	4	7	5
1895	3	3	2	3	3	2	2	3	3	3	4	3	1	3	4	5	4	4	4	4	1	4	1	2	4	2	4	4	3	4	6	6	2	5	5	2	6	2	6	2	6	5	3	6	2	6	5	2	6
1897	2	2	2	2	2	2	2	2	2	2	2	2	2	2	2	2	2	2	2	2	1	1	1	1	1	1	3	3	3	3	7	7	7	7	7	7	7	7	7	7	7	7	7	7	7	7	7	7	7
1898	4	2	4	2	4	2	2	2	3	4	3	4	2	2	2	3	3	2	4	2	4	4	3	2	3	5	5	5	5	5	4	4	5	5	5	5	5	1	1	1	3	2	4	3	2	3	3	3	4
1900	4	2	4	2	4	2	2	4	3	3	4	4	2	3	4	2	4	2	4	3	4	2	5	2	4	2	5	3	4	3	6	4	7	3	5	3	5	4	6	4	4	6	3	6	3	6	4	6	6
1902	3	4	4	3	4	3	3	3	3	3	3	3	3	3	3	3	3	3	3	3	1	1	1	1	1	1	1	1	1	1	1	1	1	1	1	1	1	1	1	2	1	2	1	1	1	1	1	1	1
1904	3	2	4	1	3	2	1	1	3	2	2	3	2	5	3	2	3	1	3	1	5	4	4	4	4	4	4	4	2	4	7	2	5	5	7	7	4	7	7	7	1	4	7	4	4	7	4	7	7
1909	5	3	3	3	3	3	5	2	2	3	3	3	1	3	3	4	3	3	3	5	3	3	4	4	4	4	4	4	4	4	3	3	4	5	4	5	5	2	5	5	4	5	5	5	5	4	4	5	4
1910	5	5	1	1	1	1	1	1	1	1	1	1	1	1	1	1	1	1	1	1	3	3	3	4	2	1	1	2	1	3	3	1	2	1	1	2	2	1	2	1	1	1	1	1	1	2	2	2	1
1920	4	3	4	2	4	4	3	2	2	3	3	5	4	4	1	5	5	4	4	3	5	5	5	5	5	5	5	5	4	5	5	1	2	1	1	7	7	6	6	7	7	5	2	1	1	5	5	5	5
1927	1	1	1	1	1	1	1	1	1	1	1	1	1	1	1	1	1	1	1	1	1	1	1	1	1	1	1	1	1	5	2	2	2	2	2	2	2	2	2	2	2	3	2	2	2	2	2	2	2
1929	3	4	4	2	4	2	3	1	5	4	2	3	4	3	2	4	3	2	4	2	2	2	1	1	1	3	1	2	5	3	3	2	5	4	4	2	1	1	5	6	4	3	4	1	1	6	6	5	5
1934	5	5	5	1	2	3	3	1	5	5	2	2	4	3	3	5	5	1	5	5	5	5	5	1	1	2	4	4	3	3	5	4	4	5	4	3	4	7	7	7	7	7	6	5	7	4	4	4	5
1944	5	1	1	1	3	3	1	1	3	1	1	1	1	1	1	1	1	1	1	1	1	1	1	1	1	1	5	5	5	5	1	1	1	1	1	1	1	1	1	1	1	1	1	1	1	1	4	4	1
1945	1	1	1	1	1	1	1	1	1	1	1	1	1	1	1	1	1	1	1	1	1	3	3	1	1	4	4	4	5	4	1	2	2	1	1	1	2	5	3	5	4	4	5	6	4	6	5	4	1
1948	3	2	4	1	5	1	1	1	5	5	1	2	3	2	3	3	5	2	4	1	4	3	4	5	2	3	5	3	4	3	7	5	5	4	5	5	4	5	5	4	5	5	5	4	5	5	4	4	6
1949	4	2	1	1	4	1	2	1	4	3	2	3	2	4	2	4	4	1	4	1	1	1	1	1	1	1	5	5	5	5	5	5	5	5	5	6	5	4	4	3	4	5	5	3	4	4	5	5	6
2039	4	2	4	2	4	3	1	2	4	3	2	4	2	3	2	4	4	1	4	1	3	4	4	1	4	4	4	4	4	4	4	4	5	5	2	4	3	5	5	5	3	5	5	3	3	3	5	6	5
2057	4	4	5	2	4	2	4	3	4	5	2	3	3	3	3	3	3	3	3	2	3	2	3	2	3	3	5	5	5	5	4	4	4	4	4	4	7	4	4	4	4	4	4	5	4	6	5	3	7
2066	4	2	4	1	4	1	1	1	3	1	2	3	2	3	2	4	4	3	3	4	3	2	3	2	4	3	4	3	4	3	6	5	6	5	7	5	6	5	6	5	5	5	6	5	6	5	4	6	4
2067	4	1	5	1	4	1	1	1	5	5	1	4	2	5	1	5	5	1	5	1	5	4	2	1	1	5	5	5	5	5	7	7	7	7	6	4	6	1	3	4	5	6	2	3	2	7	7	6	7
2076	4	2	4	2	4	2	2	2	4	3	2	5	5	4	3	4	4	1	5	1	5	5	5	1	3	5	5	5	5	5	4	4	6	6	1	7	3	1	4	4	4	6	2	4	4	5	6	4	7
2098	3	3	3	3	3	3	3	3	3	4	3	3	4	3	3	4	4	4	3	4	3	3	5	3	3	3	3	3	3	3	5	4	5	1	4	4	4	5	5	5	5	4	4	5	5	4	5	5	5
2100	3	4	3	3	4	3	3	4	3	4	3	3	2	4	4	3	4	4	3	4	3	4	3	4	3	4	3	3	2	4	4	5	3	6	5	3	5	3	6	1	5	3	4	6	5	3	5	5	3
2130	4	1	4	1	4	1	1	1	4	3	1	3	2	4	2	3	3	1	3	1	2	2	4	1	1	4	5	5	5	5	3	5	7	5	5	3	6	2	6	5	3	5	3	5	3	4	4	6	3
2131	3	1	3	1	3	1	1	1	4	4	1	2	1	3	1	3	4	1	4	1	2	4	4	2	2	4	5	5	5	5	4	3	3	3	3	4	3	3	3	4	2	5	5	3	5	4	2	3	2
2157	3	1	3	1	3	1	1	1	4	4	1	2	1	3	1	3	4	1	4	1	2	4	4	2	2	4	5	5	5	5	4	3	3	3	3	4	3	3	3	4	2	5	5	3	5	4	2	3	2
2185	3	1	3	1	4	1	1	1	3	5	1	2	1	3	1	5	4	1	4	1	4	4	5	1	4	4	5	5	5	5	1	1	1	1	1	1	1	3	2	3	2	2	2	3	1	7	7	7	5
2229	4	3	3	2	4	3	1	1	3	3	3	2	1	3	3	3	3	2	4	1	2	4	1	1	2	4	5	5	5	5	4	4	5	4	2	2	2	7	6	5	3	4	5	4	5	5	3	6	4
2235	5	4	1	5	1	4	1	4	4	4	5	4	3	4	4	4	4	3	4	4	1	1	1	1	2	5	4	4	5	5	3	2	2	4	2	2	3	2	2	2	2	2	2	2	3	3	2	3	2
2248	4	1	5	1	5	1	1	1	5	4	1	2	1	3	1	3	3	1	5	1	4	4	5	1	3	4	5	5	5	5	3	3	3	3	2	1	1	1	5	1	1	1	1	1	1	7	7	7	5
2252	3	1	3	1	3	1	1	1	4	4	1	2	1	3	1	3	4	1	4	1	2	4	4	2	2	4	5	5	5	5	4	3	3	3	3	4	3	3	3	4	2	5	5	3	5	4	2	3	2
2294	5	5	3	3	3	2	2	1	4	3	3	3	2	3	4	3	3	4	4	4	1	1	5	5	4	5	5	5	5	5	3	4	5	4	6	5	6	6	5	6	4	4	6	4	5	6	3	6	6
2324	3	3	2	3	2	1	3	2	2	2	2	2	2	2	2	4	4	2	4	2	4	4	4	4	4	4	4	4	4	3	5	5	6	5	6	5	6	5	6	5	5	5	5	3	3	6	3	4	6
2325	4	3	4	4	2	4	4	3	4	3	4	3	4	4	3	4	4	4	3	4	3	4	4	4	3	4	4	4	3	4	5	4	6	5	5	3	5	4	4	5	4	4	5	5	4	6	5	4	5
2330	5	5	4	5	4	4	5	5	4	5	4	5	4	4	5	5	4	5	4	5	3	3	4	3	4	4	4	3	4	4	6	6	6	5	7	6	7	6	6	6	6	6	6	6	6	6	6	6	6
2343	5	2	5	2	5	2	2	2	5	3	2	3	3	4	2	4	5	2	4	3	1	2	4	2	2	5	5	4	4	5	4	4	5	4	3	4	2	1	3	3	3	4	5	2	4	5	3	4	4
2344	3	3	3	3	3	3	3	3	3	3	3	3	3	3	4	3	3	3	2	4	2	4	2	4	2	4	2	4	4	3	4	3	5	3	5	3	5	3	5	3	5	3	5	3	5	3	5	3	5
2371	4	2	3	4	2	4	3	4	2	4	3	4	2	4	2	4	2	4	3	4	4	3	4	3	4	4	2	3	4	2	4	6	4	5	5	4	6	6	4	6	3	6	6	6	5	4	6	4	6
2390	4	4	4	4	4	4	4	4	4	4	4	4	4	4	4	4	4	4	4	4	1	1	1	1	1	1	4	4	4	4	6	6	6	6	6	6	6	6	6	6	6	6	6	6	6	6	6	6	6
2404	4	2	4	2	4	2	2	2	5	4	2	3	2	4	2	4	4	2	4	2	1	3	1	1	1	4	5	5	5	5	5	5	5	5	5	3	4	4	4	5	3	5	5	3	5	5	5	5	4
2425	5	2	4	2	4	1	1	1	4	4	1	3	2	4	2	4	4	2	5	2	3	4	5	2	2	5	5	5	4	4	4	4	4	4	2	3	2	1	2	3	3	4	4	4	2	4	3	3	4
2430	3	3	3	3	3	3	3	3	3	3	3	3	3	3	3	3	3	3	3	3	3	4	3	4	3	4	4	3	4	3	4	5	4	5	4	5	4	5	4	5	4	5	4	5	4	5	4	5	4
2431	4	2	4	4	3	4	4	3	4	5	4	4	4	4	3	3	3	3	4	3	2	4	3	4	3	4	2	3	4	2	3	6	5	5	6	4	6	4	6	4	6	3	6	3	6	4	6	4	6
2433	3	3	3	3	3	3	3	3	3	3	3	3	3	3	3	3	3	3	3	3	3	4	3	4	3	4	2	3	3	3	4	5	4	5	4	5	4	5	4	5	4	5	4	5	4	5	4	5	3
2434	3	4	2	3	2	4	2	4	3	4	3	2	3	2	3	2	2	2	3	2	3	2	4	2	4	2	3	2	4	2	4	3	5	3	6	3	2	5	3	5	3	3	2	5	2	4	2	5	3
2442	4	2	4	1	4	2	1	1	4	4	1	3	2	4	2	4	4	2	4	3	2	2	5	1	3	5	5	5	5	5	4	3	4	3	4	3	1	1	2	3	2	3	3	3	3	7	2	7	5
2450	4	5	4	4	4	5	4	5	4	5	5	4	5	4	4	5	4	4	4	5	5	4	5	4	5	4	5	4	5	5	7	6	7	6	7	6	6	7	6	7	6	7	6	7	6	7	6	7	6
2456	3	1	3	1	3	1	1	1	4	4	1	2	1	3	1	3	4	1	4	1	2	4	4	2	2	4	5	5	5	5	4	3	3	3	3	4	3	3	3	4	2	5	5	3	5	4	2	3	2
2457	3	3	3	3	3	2	4	3	4	3	3	3	4	4	3	3	3	4	3	3	3	4	4	3	3	4	3	3	3	4	6	5	3	4	4	6	4	4	6	4	4	5	4	5	4	5	4	5	4
2459	4	2	5	1	5	2	2	1	4	5	2	3	3	4	2	4	4	1	4	4	3	4	3	1	4	4	5	4	4	5	5	5	5	5	6	4	3	6	2	3	4	3	4	3	2	6	5	6	6
2460	4	3	4	2	4	2	1	1	4	3	1	4	1	4	1	4	4	2	4	3	2	4	4	1	1	4	4	4	4	4	1	4	5	3	1	6	6	2	1	3	3	3	3	3	3	4	2	2	5
2467	3	4	3	4	3	4	3	4	3	3	3	4	3	3	4	3	4	3	4	3	4	3	4	3	4	3	4	3	4	3	4	6	4	5	4	5	4	5	4	5	4	5	4	5	4	5	4	5	4
2468	4	3	3	2	2	4	2	2	2	2	3	3	3	3	3	3	3	3	3	3	1	1	1	1	4	4	4	3	3	3	5	5	5	5	5	5	3	5	4	5	5	5	5	3	3	2	3	3	6
2469	3	3	3	3	3	3	3	4	3	3	3	3	3	2	4	3	4	3	4	4	4	4	3	3	4	3	4	3	3	4	5	5	5	4	5	4	6	5	4	5	4	4	5	5	5	5	5	5	4
2470	3	1	3	1	3	1	1	1	4	4	1	2	1	3	1	3	4	1	4	1	2	4	4	2	2	4	5	5	5	5	4	3	3	3	3	4	3	3	3	4	2	5	5	3	5	4	2	3	2
2471	4	1	4	3	4	1	1	1	4	4	3	4	3	4	1	4	4	1	4	1	1	1	5	2	3	5	5	5	5	5	3	5	5	4	5	2	4	4	5	5	4	4	4	4	3	4	4	4	4
2494	3	3	3	3	3	3	3	3	3	3	3	3	3	3	3	3	3	3	3	4	3	4	3	4	3	4	4	3	4	3	4	4	4	4	4	4	4	4	4	4	4	4	4	4	4	4	5	4	4
2500	2	1	1	2	3	4	5	2	4	3	5	2	2	1	4	5	2	3	4	5	2	3	2	4	5	3	5	4	4	4	2	1	2	3	4	3	2	1	3	3	2	1	2	3	4	5	4	2	5
2506	5	1	5	1	5	1	1	1	5	5	1	5	1	5	1	5	5	1	5	1	1	1	1	1	5	5	5	5	5	5	7	7	7	7	7	7	7	1	1	1	1	1	1	1	1	7	7	7	7
2513	2	3	3	3	3	1	1	1	3	1	4	2	2	2	3	3	3	3	3	3	2	3	2	2	2	4	4	4	2	2	3	2	3	3	2	2	3	1	4	5	1	5	1	1	1	4	3	3	4
2516	1	3	2	2	2	2	2	2	4	4	3	4	3	3	4	2	4	3	4	3	3	4	3	3	4	3	3	3	2	2	1	1	7	6	6	5	4	5	5	5	5	4	6	4	4	5	5	5	5
2523	3	2	4	3	4	1	5	2	5	2	1	4	2	5	2	4	3	3	3	4	5	4	2	5	1	4	4	5	2	4	4	6	7	2	7	3	5	2	6	1	5	3	5	2	5	3	1	5	2
2528	4	2	5	2	5	2	2	1	5	3	1	1	1	4	1	3	3	2	3	2	2	2	1	1	1	5	5	5	4	4	5	6	5	5	1	4	5	1	5	5	5	5	5	4	4	6	1	6	6
2534	5	4	4	2	2	2	2	2	2	2	2	2	2	4	3	3	3	3	3	3	4	4	4	4	4	4	4	4	4	4	5	5	5	5	5	5	5	5	6	6	5	5	5	5	5	5	5	5	5
2536	2	4	3	4	3	1	2	1	1	1	4	4	3	3	3	2	3	2	4	2	3	2	3	1	1	4	5	5	5	5	5	4	5	5	6	5	5	5	5	6	3	5	6	3	6	4	3	3	3
2537	4	2	5	3	3	2	2	3	3	5	4	1	3	4	4	3	5	2	4	2	2	5	1	4	2	4	2	4	2	5	5	3	2	6	2	4	5	3	5	3	2	5	2	5	2	4	3	5	3
2538	2	2	1	2	1	1	1	1	1	2	2	1	1	1	1	2	1	1	1	2	3	5	4	1	1	5	5	5	5	4	1	1	1	1	1	1	1	1	1	1	1	1	1	2	1	1	1	1	7
2543	4	4	4	5	4	4	4	4	4	4	4	4	4	4	5	5	4	4	3	4	4	4	4	4	4	4	4	4	4	4	6	6	6	6	6	6	6	6	6	5	5	6	6	6	5	6	6	6	6
2546	2	4	2	3	2	4	2	4	4	2	2	4	3	2	2	4	2	2	4	2	4	2	2	4	4	2	2	4	2	2	2	3	4	3	2	4	2	2	3	3	2	2	3	4	4	3	2	6	5
2567	5	1	4	1	4	2	1	1	5	4	2	2	2	5	2	4	4	1	4	1	2	3	3	3	1	5	5	5	5	5	4	4	4	3	3	3	4	4	3	3	4	3	3	4	4	3	3	4	4
2569	2	2	2	1	2	2	3	1	2	2	3	4	4	4	2	2	3	2	3	3	2	3	2	2	2	2	4	3	2	4	4	5	4	6	3	6	3	6	6	4	4	2	3	2	6	5	2	5	5
2574	4	1	3	1	4	1	1	1	4	5	1	2	2	4	2	3	3	1	4	1	2	3	3	1	1	5	5	5	5	5	3	4	4	5	3	3	5	3	3	3	3	3	3	3	3	4	4	4	3
2602	3	3	2	3	3	3	3	3	2	3	3	3	3	3	3	3	3	3	3	2	3	3	3	3	3	3	3	3	3	3	5	5	5	4	4	4	4	4	4	4	4	4	3	4	4	4	4	4	3
2608	3	3	3	3	3	3	1	1	1	3	3	3	3	3	3	3	3	3	4	3	1	2	3	1	1	1	4	4	4	4	5	4	4	5	5	5	4	4	5	5	4	5	4	5	4	5	5	4	4
2613	5	2	5	5	5	1	1	1	5	5	2	3	2	5	1	1	5	1	5	1	4	5	5	1	3	5	5	5	5	5	5	5	6	4	1	1	1	2	2	4	1	1	4	3	3	4	4	4	6
2615	3	2	4	2	4	2	3	1	4	5	2	4	3	4	2	4	4	2	4	2	1	1	1	1	1	5	5	5	3	5	1	1	7	7	4	4	4	4	4	4	4	4	4	4	4	4	4	4	4
2616	4	2	4	3	4	1	1	1	4	4	2	3	1	2	1	4	4	1	4	1	1	4	4	1	1	5	5	5	5	5	6	6	7	6	4	6	6	1	2	4	4	6	5	6	5	6	5	5	7
2625	3	4	3	4	2	4	3	2	4	3	3	3	3	4	3	3	3	3	4	4	4	3	2	3	3	3	4	3	4	3	4	5	3	5	3	5	3	5	3	5	2	5	4	4	3	6	3	5	2
2626	3	4	3	2	3	3	2	3	3	3	3	3	3	2	3	3	3	3	3	3	1	4	5	1	1	1	5	3	3	5	3	3	2	4	1	2	2	4	4	4	4	5	4	2	2	3	5	2	4
2633	4	3	4	1	4	1	2	1	3	1	2	2	3	3	2	2	2	1	3	2	2	4	3	1	4	2	5	4	5	4	3	2	4	2	5	7	3	4	2	5	2	5	5	3	3	3	4	2	2
2645	3	2	4	2	4	2	2	2	4	4	4	4	4	3	3	4	4	4	4	5	2	5	5	1	4	5	5	5	5	5	5	5	6	5	5	5	4	4	4	4	6	6	3	5	6	6	5	2	6
2654	5	1	5	1	5	1	1	1	5	5	1	5	1	5	1	5	5	1	5	1	1	1	5	1	1	5	5	5	5	5	7	7	7	7	7	7	7	1	1	1	1	7	7	7	7	7	7	7	7
2655	5	2	5	3	3	1	1	3	3	5	1	3	1	5	3	3	3	3	5	1	3	5	5	1	1	5	5	5	5	5	1	4	1	1	1	1	1	4	7	7	1	7	1	1	7	7	1	4	7
2660	4	2	3	1	4	2	2	1	4	5	1	4	3	4	2	4	5	1	4	1	2	4	5	1	4	5	5	5	5	5	5	3	6	6	4	7	5	4	5	5	6	6	6	4	4	5	5	5	4
2661	5	1	5	1	5	1	1	1	5	5	1	5	1	5	1	5	5	1	5	1	1	1	1	1	1	5	5	5	5	5	7	7	7	7	7	1	1	1	1	1	1	1	1	1	1	7	7	7	7
2670	1	4	2	4	4	3	2	4	5	1	1	4	3	2	4	2	3	2	4	3	3	1	4	1	2	4	4	1	2	2	5	3	2	5	5	4	2	4	2	5	4	2	5	5	3	2	2	2	5
2673	3	4	3	3	3	3	3	3	3	3	3	3	3	3	4	3	3	3	3	3	1	5	4	3	3	3	4	3	3	3	3	2	2	2	1	6	3	4	3	3	3	5	4	4	4	5	4	4	4
2679	3	2	3	2	3	2	1	1	3	3	4	3	3	3	3	3	3	2	3	1	3	4	4	3	3	3	3	3	3	3	4	3	4	3	3	5	2	4	3	4	4	5	4	4	3	4	4	4	4
2684	3	5	4	2	3	2	1	1	4	4	3	3	2	3	1	5	3	2	3	1	2	4	3	1	2	4	4	4	4	4	3	1	2	2	1	7	4	1	4	5	5	7	7	5	5	5	5	7	4
2694	3	2	3	1	2	4	1	1	3	4	1	4	4	4	3	4	3	1	3	1	4	5	5	1	3	5	5	5	4	4	1	5	5	6	4	5	1	4	4	3	1	1	1	1	3	5	5	4	4
2695	3	2	3	2	4	1	1	1	4	3	3	1	2	3	1	3	3	2	2	1	3	4	5	3	3	3	3	3	3	3	4	3	4	4	3	4	4	4	4	4	4	6	3	3	3	4	4	4	5
2706	4	2	3	1	3	1	2	1	4	3	2	2	1	3	3	3	4	1	3	1	4	4	3	1	2	4	5	5	4	5	6	5	7	7	7	4	3	3	3	3	3	4	3	4	5	4	6	6	5
2708	3	2	3	2	3	1	1	1	3	3	3	1	1	3	2	3	3	2	3	2	3	5	5	3	3	3	4	3	3	3	4	3	3	3	3	6	3	4	3	4	4	6	3	5	4	4	4	4	4
2716	3	2	3	2	3	1	1	1	3	3	2	2	2	3	2	3	3	2	3	2	3	4	5	4	3	3	3	3	3	3	3	3	3	3	3	4	3	4	4	4	4	5	3	3	4	4	4	4	3
2717	5	1	5	1	5	1	1	1	1	1	1	5	1	1	1	1	1	1	1	1	1	1	1	1	1	1	1	1	1	1	1	1	1	1	1	1	1	1	1	1	1	1	1	1	1	1	1	1	1
2719	5	1	5	1	5	1	1	1	5	5	1	5	1	5	1	5	5	1	5	1	5	5	4	2	4	5	5	5	5	5	6	5	6	5	2	5	3	6	7	5	2	5	2	2	2	6	5	6	6
2724	3	2	3	2	3	1	1	1	3	3	4	3	2	3	2	3	3	2	3	2	3	4	5	4	3	3	4	3	3	3	3	3	3	3	3	6	3	3	3	4	3	4	4	4	4	4	4	4	3
2732	4	2	4	1	5	2	1	1	5	4	2	2	3	4	2	4	3	1	5	2	2	5	2	1	2	5	5	5	5	5	5	6	7	6	6	4	1	4	1	3	4	3	5	5	7	5	6	5	6
2733	5	3	5	3	4	1	2	1	5	4	1	3	1	4	3	3	5	3	5	4	3	3	4	2	1	5	4	1	3	4	5	3	5	4	5	6	4	1	6	1	6	6	6	1	6	6	6	6	6
2734	3	2	3	1	2	1	2	1	3	1	1	2	3	2	2	2	2	2	3	2	2	4	3	1	2	4	5	4	4	4	3	3	3	2	6	5	2	4	2	5	2	5	5	3	4	2	3	4	3
2741	5	3	5	4	3	1	1	3	3	5	1	3	1	5	3	5	3	5	5	1	2	5	5	1	1	5	5	5	5	5	1	5	1	1	1	1	1	4	7	7	1	4	1	1	7	7	1	4	7
2743	3	3	3	3	4	2	2	2	3	2	2	2	2	2	2	2	2	3	2	2	2	4	2	1	1	3	2	2	2	2	2	3	6	2	1	3	5	4	4	4	4	4	4	2	2	4	4	4	5
2752	4	2	4	2	3	2	1	1	3	3	1	3	3	3	1	5	4	1	1	1	1	2	2	1	1	4	5	5	5	5	3	1	3	3	1	2	2	3	5	5	4	6	6	4	6	4	4	3	4
2757	3	4	4	3	3	2	2	2	2	1	2	3	1	3	4	3	4	3	2	2	2	4	3	2	2	4	4	4	4	4	3	3	2	2	3	4	4	2	3	4	2	5	3	3	2	6	5	4	2
2758	4	2	4	2	3	1	1	1	4	3	3	3	2	3	2	3	3	2	3	2	3	4	4	3	3	3	3	3	3	3	2	2	2	2	1	5	3	5	3	4	3	5	3	3	4	4	4	4	3
2761	4	1	4	4	4	1	4	4	4	4	1	4	1	4	4	4	4	4	4	4	5	5	5	4	5	5	5	2	5	5	5	5	5	4	4	5	5	3	3	4	4	4	4	4	5	5	5	5	5
2785	4	4	4	4	3	2	2	2	4	4	3	4	4	3	3	4	4	2	4	2	4	3	3	2	2	3	4	4	4	4	3	2	3	2	2	5	2	2	3	6	4	5	5	4	2	3	3	5	5
2792	4	1	5	1	5	1	1	1	5	3	1	2	1	3	1	3	3	1	4	1	4	5	1	1	3	5	5	5	5	5	5	6	6	5	4	2	2	1	5	1	1	5	1	1	1	1	3	4	7
2796	3	1	2	1	5	2	5	1	5	2	2	5	2	2	5	3	4	3	4	4	5	5	3	3	2	4	2	4	2	4	3	6	3	5	3	2	7	7	7	2	4	4	7	2	6	2	4	4	4
2799	3	2	3	2	3	1	1	1	3	3	3	2	1	2	2	3	3	2	3	2	3	4	4	3	3	3	3	3	3	3	3	3	3	3	3	5	3	3	3	4	4	4	4	4	4	4	4	4	3
2802	3	1	3	2	2	2	2	1	4	2	1	5	2	3	3	5	5	1	5	2	1	3	3	1	2	5	5	5	5	5	2	6	6	6	6	1	2	4	1	7	4	4	6	4	4	2	2	3	5
2819	4	2	5	1	5	1	2	1	4	3	1	3	1	5	2	4	5	1	5	2	4	5	4	3	3	3	5	4	4	5	4	3	3	2	1	3	4	1	5	4	4	5	4	4	3	6	4	3	6
2820	3	2	4	1	5	2	1	1	5	5	2	3	2	5	3	3	3	1	4	2	4	4	4	3	3	4	5	5	5	5	2	2	5	3	3	4	4	4	5	4	4	4	4	1	4	5	4	4	5
2823	1	1	1	1	1	1	1	1	1	1	1	1	1	1	1	1	1	1	1	1	1	1	1	1	1	1	1	1	1	1	7	7	7	7	7	7	1	1	1	1	1	1	1	1	1	1	1	1	1
2829	4	2	4	2	5	2	4	4	5	5	4	4	4	4	3	5	5	5	5	4	5	5	5	5	5	5	5	5	5	4	6	5	6	6	6	6	6	6	6	6	5	5	5	5	5	5	6	6	6
2835	5	3	5	4	5	1	1	3	5	5	1	1	1	5	1	5	3	3	5	1	1	5	5	1	1	5	5	5	5	5	1	4	1	1	1	1	1	4	7	7	1	4	1	1	7	7	1	7	7
2837	3	4	5	3	5	1	1	1	5	5	1	1	1	5	1	5	3	3	5	1	5	5	5	1	1	5	5	5	5	5	1	3	1	1	1	1	1	4	7	7	1	4	1	1	7	5	1	4	7
2842	3	2	4	2	4	1	1	1	4	3	2	3	2	3	2	4	4	1	4	2	2	4	4	1	1	3	5	5	5	5	5	4	5	5	4	4	4	6	5	4	3	2	2	2	2	4	4	4	5
2845	2	2	3	1	4	1	3	2	4	2	2	3	4	3	3	3	2	2	3	4	2	3	3	3	3	2	2	2	3	3	3	4	3	4	5	3	4	5	4	4	3	4	3	4	3	4	4	5	3
2850	3	3	3	5	2	4	5	3	2	2	3	3	2	4	5	3	4	2	2	2	3	2	4	3	4	3	5	5	5	5	7	4	5	3	7	4	5	7	5	7	3	5	7	5	4	3	7	7	2
2862	4	3	4	2	2	1	5	2	3	4	3	3	3	5	5	3	3	3	3	3	4	5	5	3	5	5	5	5	5	5	5	5	5	4	7	4	3	3	5	6	4	3	7	6	7	6	7	3	3
2876	3	4	3	4	3	4	3	4	3	4	3	3	4	3	3	3	3	4	3	3	3	3	4	3	3	4	4	4	3	4	4	5	3	5	3	5	4	5	4	3	5	3	3	5	3	5	6	3	5
2897	3	4	5	4	3	3	3	3	3	3	3	3	3	3	3	3	3	3	2	4	4	4	4	2	4	5	5	4	3	4	7	5	7	5	7	7	7	7	7	7	3	7	7	5	7	7	4	7	5
2898	4	1	3	3	3	1	1	1	3	4	1	3	1	3	1	3	4	1	4	4	1	4	3	1	2	4	5	5	5	5	4	5	5	5	6	4	3	4	5	4	1	1	2	2	1	4	4	3	4
2899	4	2	4	2	2	1	1	1	5	3	2	1	2	3	2	2	3	2	4	1	2	4	2	1	2	5	5	4	4	5	4	4	2	2	1	1	2	3	3	4	1	4	2	1	2	4	3	4	5
2903	4	2	3	1	3	1	1	1	3	3	1	2	1	1	1	2	3	1	3	1	2	3	3	1	3	4	5	5	5	5	1	4	4	5	4	5	3	4	5	4	1	1	1	1	1	4	4	2	4
2905	3	5	3	4	2	2	1	1	3	4	4	2	1	3	2	2	3	2	2	2	2	4	5	2	5	5	5	5	5	5	4	2	5	4	1	7	7	7	7	7	6	7	5	7	7	6	5	7	3
2915	3	2	3	2	3	2	2	2	3	2	2	2	1	2	2	4	3	2	2	2	2	4	3	2	4	4	4	4	4	4	5	4	4	4	2	5	2	3	3	5	4	5	6	4	2	5	5	4	4
2917	5	3	4	4	3	2	2	2	4	4	2	2	4	3	2	2	4	4	2	4	3	2	3	2	2	2	5	5	5	5	5	2	6	2	2	2	2	3	2	6	6	5	2	2	2	6	2	6	6
2920	3	2	2	2	3	4	1	1	4	3	1	2	1	4	1	4	4	3	3	1	2	5	4	2	3	5	5	4	5	5	3	6	7	3	6	4	2	6	2	2	1	6	4	3	2	4	4	5	5
2928	4	2	4	2	3	1	1	1	4	4	2	4	3	3	2	4	4	1	4	1	1	4	4	2	3	5	5	5	5	5	4	4	2	5	2	4	1	4	1	3	1	1	1	1	1	1	4	3	5
2943	3	1	3	1	3	1	1	1	4	4	1	3	1	3	1	3	3	1	3	1	1	1	1	1	1	5	5	5	5	5	5	7	7	6	5	4	4	2	4	4	4	7	5	4	4	4	4	4	4
2945	4	2	4	1	3	1	1	1	4	3	1	3	1	3	1	4	3	1	4	1	2	2	1	1	1	5	4	5	5	5	6	6	6	3	2	7	7	3	4	4	1	7	7	7	7	5	5	4	4
2947	3	3	2	2	2	1	2	1	3	1	2	3	2	3	3	2	3	2	3	2	1	4	4	1	1	4	5	5	3	5	5	1	5	1	5	7	7	3	5	7	5	5	7	7	7	2	2	5	4
75	4	2	3	3	3	3	3	3	2	3	3	3	1	1	3	3	3	3	3	3	2	2	2	2	2	2	4	4	4	4	5	5	5	5	5	5	4	4	4	4	4	4	4	4	3	4	4	4	5
299	2	1	3	3	3	2	1	2	1	2	1	3	1	3	3	3	4	2	5	2	4	2	2	4	2	3	4	2	3	4	3	5	4	1	2	2	4	3	3	3	2	3	4	2	2	3	3	4	4
440	1	4	4	2	3	3	1	1	1	1	1	5	3	1	5	5	3	5	3	2	4	3	4	4	3	3	4	3	4	3	7	5	4	3	1	5	4	5	4	4	4	4	4	4	4	4	5	7	6
446	4	4	3	4	3	4	4	4	4	3	4	4	4	2	4	2	2	3	3	4	3	3	3	2	3	2	3	2	2	3	5	3	3	3	5	4	4	3	2	5	3	3	3	4	5	3	4	3	4
485	1	5	3	3	1	1	5	3	5	1	5	1	1	5	1	3	5	5	5	5	4	5	2	3	4	3	5	5	4	3	5	4	6	4	5	4	4	5	5	4	5	5	4	5	5	4	5	5	5
488	3	2	4	2	3	3	2	4	2	4	2	3	2	4	2	3	3	2	4	2	4	3	4	3	4	4	4	3	2	3	4	4	1	1	1	4	3	5	3	5	5	4	3	5	4	4	1	5	5
542	1	1	4	1	1	1	1	1	1	1	1	1	1	1	1	1	1	1	3	1	3	3	3	3	3	3	3	3	3	3	4	4	4	4	4	4	4	4	4	4	4	4	4	4	4	4	4	4	4
616	2	3	3	3	3	2	2	2	2	2	2	2	2	2	2	2	2	2	2	2	3	3	3	3	3	3	3	3	3	3	4	4	4	4	4	4	4	4	4	4	4	4	4	4	4	4	4	4	4
659	4	3	4	3	4	3	4	3	4	3	4	3	4	3	4	3	4	3	4	3	3	3	4	3	4	3	4	2	4	3	5	4	5	5	4	5	3	5	3	5	3	5	3	5	4	5	4	4	5
741	5	1	5	1	1	1	1	1	5	5	1	5	1	5	1	1	4	4	4	1	1	1	1	1	1	1	1	1	1	1	4	4	4	4	4	4	4	4	4	4	4	4	4	4	4	4	4	4	4
784	3	3	4	3	4	3	3	4	3	4	3	4	3	4	3	4	3	4	3	4	3	4	3	4	3	4	4	3	4	3	4	4	4	4	4	4	4	4	4	4	4	4	4	4	4	4	4	4	4
787	3	3	3	2	3	2	3	2	4	2	3	3	3	1	3	2	4	2	4	4	3	4	2	3	3	2	2	3	2	3	3	2	4	4	3	5	3	5	3	1	4	3	3	4	3	3	4	3	2
814	3	2	3	2	4	3	2	1	3	3	3	2	3	3	2	3	2	3	3	3	3	3	2	3	3	2	3	3	4	4	4	4	4	5	5	5	5	3	5	5	4	4	4	4	4	4	4	4	5
823	5	5	3	3	3	3	4	3	4	4	2	3	5	3	5	4	3	5	3	2	3	4	4	3	2	2	5	4	3	2	4	3	6	4	6	4	5	4	5	4	4	5	5	4	5	4	5	4	3
825	5	5	3	3	4	3	4	3	4	3	5	3	4	2	4	2	3	1	1	4	4	3	2	3	3	3	5	5	5	5	5	5	5	5	4	4	4	4	4	4	4	4	4	4	4	4	4	5	6
827	5	2	2	4	2	3	3	3	1	2	5	2	2	5	3	1	4	2	2	4	5	5	3	4	2	5	2	4	3	3	6	3	5	3	4	4	6	6	2	5	6	3	3	4	7	5	2	6	6
829	5	5	5	5	4	5	5	1	5	3	3	4	3	2	3	3	4	2	3	4	3	4	2	3	2	4	4	3	3	2	3	5	4	5	4	4	4	6	6	3	5	3	6	3	3	5	4	3	3
837	2	3	2	3	2	3	3	2	4	2	3	2	3	2	3	2	3	3	3	3	4	3	3	4	3	4	3	3	2	4	4	4	3	5	2	5	5	3	4	6	6	4	6	5	3	5	5	4	4
854	4	3	3	2	3	4	3	2	3	4	3	2	5	4	4	3	3	4	4	3	3	3	3	4	3	4	3	4	4	5	4	5	5	4	5	6	6	7	7	7	6	5	6	7	6	5	5	6	5
862	5	1	1	1	4	3	3	3	3	3	3	3	3	3	3	3	3	3	3	3	3	2	3	3	2	3	3	3	2	3	3	3	4	3	4	3	4	3	4	3	3	3	4	3	3	3	4	4	3
891	2	3	2	2	3	2	3	2	3	2	2	2	3	2	2	2	2	2	3	3	2	3	2	3	3	3	3	2	2	2	4	3	3	5	3	4	5	2	3	4	3	4	2	4	2	4	1	4	5
933	5	3	3	3	3	3	3	3	3	2	3	3	2	2	3	2	3	2	3	3	2	4	3	3	4	4	4	3	4	3	5	4	5	5	4	4	5	5	4	5	5	4	5	4	5	5	4	4	5
992	4	4	4	3	3	3	4	4	2	2	2	1	3	4	3	3	2	3	3	3	4	4	3	3	4	3	4	2	3	3	5	4	5	6	5	4	5	5	5	4	6	5	5	5	5	5	4	5	6
1007	3	3	3	3	3	3	3	3	3	3	3	3	3	3	3	3	2	4	3	5	4	3	4	3	3	4	4	4	2	3	5	5	4	5	4	3	4	4	4	4	5	3	4	4	4	4	4	5	5
1038	3	2	4	2	4	3	2	3	4	2	4	5	3	5	3	4	2	3	4	4	3	2	3	2	3	2	4	2	2	4	4	2	5	4	2	4	2	4	3	3	5	2	5	3	5	5	2	5	4
1045	1	2	3	4	5	1	2	3	3	5	1	4	3	2	4	3	2	4	3	3	4	1	4	3	2	4	1	2	4	5	1	3	4	1	4	1	5	3	1	5	1	5	1	5	1	4	1	3	1
1061	5	4	5	3	3	4	5	3	4	5	4	3	5	4	3	5	3	4	5	4	4	3	3	4	4	3	4	3	4	4	6	4	6	4	6	6	4	5	3	5	5	4	6	4	6	5	4	4	6
1082	3	3	3	3	3	4	5	4	4	4	4	4	5	4	4	4	4	4	4	4	5	2	3	3	4	3	4	4	4	4	5	3	4	4	4	4	5	4	4	4	4	6	5	4	5	5	5	4	5
1090	5	3	4	3	5	3	4	5	5	5	4	5	3	4	5	4	5	4	3	3	3	5	5	3	3	3	5	4	3	3	7	6	6	4	3	4	5	6	7	7	5	4	5	6	6	3	5	6	7
1095	4	3	4	1	4	4	4	4	3	3	4	4	4	4	4	4	3	3	4	4	3	3	3	3	3	3	4	4	4	4	5	4	6	4	4	4	4	4	4	4	4	5	4	5	3	4	4	3	5
1122	3	4	5	4	3	2	2	2	4	3	3	3	3	3	3	4	4	4	4	4	4	5	3	4	4	5	4	3	1	3	7	5	7	6	5	6	6	5	5	6	6	5	5	5	5	6	6	6	7
1167	3	5	3	3	5	3	4	3	3	3	3	3	3	2	2	2	3	3	3	3	4	4	3	3	3	3	3	3	3	3	5	5	5	5	5	4	5	5	5	6	5	4	4	4	4	4	4	4	6
1169	2	3	4	1	2	2	3	2	4	3	3	2	4	3	3	3	2	2	4	4	4	3	2	2	3	3	2	3	2	4	2	3	5	3	5	3	4	3	2	4	3	5	5	5	4	4	3	5	2
1175	3	4	5	3	3	1	1	2	5	4	3	4	2	5	2	5	5	2	4	2	3	4	3	4	4	2	1	3	2	4	5	5	4	5	4	4	2	4	5	6	7	7	4	5	5	4	3	5	2
1183	4	5	3	2	3	4	3	2	1	2	5	4	4	3	2	2	4	4	2	3	5	3	4	4	3	4	3	3	2	2	5	3	5	5	3	5	5	3	6	4	3	3	2	3	3	6	6	4	5
1196	5	5	5	1	5	3	3	3	3	3	4	4	4	4	3	4	4	4	3	3	2	3	3	3	3	3	3	3	3	4	5	5	4	4	3	4	5	2	4	3	5	4	4	5	6	3	5	5	5
1213	2	3	3	4	4	3	3	2	2	3	2	3	3	3	2	5	5	2	5	1	4	4	5	5	3	2	1	2	3	3	5	5	4	5	3	2	1	4	6	7	7	7	5	4	4	3	3	2	7
1231	3	3	2	4	3	4	4	2	3	3	3	3	3	4	4	4	4	3	3	3	3	3	4	4	4	4	4	3	3	4	5	5	5	5	4	5	4	5	5	5	5	4	5	4	4	4	4	4	5
1242	3	3	4	3	3	3	3	3	3	3	3	3	3	3	3	3	4	4	4	4	1	1	1	1	1	1	2	2	2	2	3	4	4	3	3	4	3	4	3	2	2	2	2	2	1	2	2	1	1
1269	3	3	3	3	3	3	3	3	3	3	3	3	3	3	3	3	3	3	3	3	1	1	1	1	1	1	2	2	2	2	1	1	1	1	1	1	1	1	1	1	1	1	1	1	1	1	1	1	1
1285	5	5	5	5	5	5	5	5	5	5	5	5	5	5	5	5	5	5	5	5	5	5	5	5	5	5	5	5	5	5	7	7	7	7	7	7	7	7	7	7	7	7	7	7	7	7	7	7	7
1304	4	1	4	1	3	3	5	1	5	5	1	1	3	3	4	3	2	4	1	2	3	2	3	3	3	3	4	3	3	3	6	5	6	6	6	6	6	5	5	6	6	6	6	6	3	4	4	3	5
1307	3	3	3	4	3	2	4	3	3	3	1	4	3	3	3	1	4	2	3	3	3	3	3	3	4	2	3	3	4	2	4	6	3	5	3	5	3	6	3	7	4	6	4	5	3	6	4	4	3
1318	2	2	3	2	2	2	1	1	2	2	3	2	2	3	2	2	2	2	2	2	4	4	4	4	4	4	3	3	3	3	4	4	4	4	4	4	4	5	4	4	4	4	4	4	4	4	4	4	5
1408	5	5	4	4	5	5	4	3	4	5	4	4	4	4	4	4	4	4	4	3	4	3	4	4	4	4	4	4	4	3	5	2	4	5	4	5	5	5	5	5	5	6	6	5	5	7	7	5	5
1500	3	2	3	3	2	3	2	2	3	2	3	3	3	3	3	3	3	3	4	4	2	2	2	2	2	2	2	2	2	2	4	4	4	4	2	3	3	3	3	3	4	3	3	3	1	1	2	3	4
1556	1	1	5	1	5	1	4	1	4	1	1	3	1	1	4	5	5	1	5	1	2	1	2	1	2	2	1	2	3	2	3	3	2	2	3	2	2	3	2	3	3	2	2	3	2	3	3	3	5
1651	4	3	2	2	3	3	3	3	2	3	2	3	2	3	2	3	3	2	3	3	3	3	3	2	3	3	3	2	3	3	3	4	4	4	4	3	4	3	4	4	4	4	4	4	4	4	4	4	4
1670	3	4	3	3	4	3	4	4	3	4	4	4	3	4	4	3	3	4	4	4	2	3	2	4	4	3	4	4	3	5	7	4	6	4	6	4	6	4	6	4	6	4	6	4	5	5	6	4	7
1683	1	1	1	1	1	1	1	1	1	1	1	1	1	1	1	1	1	1	1	1	1	1	1	1	1	1	1	1	1	1	4	3	3	4	3	4	3	4	3	2	3	3	3	3	3	3	3	3	3
1686	3	3	3	3	2	3	3	3	3	3	3	3	3	3	3	3	3	3	3	3	3	3	2	3	3	3	3	3	3	3	1	1	1	2	1	1	1	1	1	1	1	1	1	1	1	1	1	1	1
1830	2	4	3	4	3	2	4	3	5	5	5	5	5	3	4	5	4	3	4	4	3	3	3	3	4	3	4	4	2	4	7	7	7	7	7	7	7	6	6	6	7	6	6	6	7	7	5	4	1
1867	3	3	3	3	3	2	4	2	2	2	2	4	2	2	2	2	2	2	2	2	1	1	1	1	1	1	1	1	1	1	1	1	1	1	2	2	2	2	2	1	2	2	2	3	3	3	3	3	2
1912	3	3	3	3	3	3	3	3	3	3	3	3	3	3	3	3	3	3	3	3	3	3	3	3	3	3	3	3	3	3	4	4	5	4	4	4	4	4	4	5	4	4	4	4	4	4	4	4	4
2028	3	4	3	2	3	2	4	3	3	3	2	4	2	1	4	4	4	4	2	4	3	3	3	2	3	3	2	3	3	4	2	4	5	6	2	4	5	2	5	4	2	6	2	5	2	4	2	4	3
2068	3	3	3	3	3	3	3	2	4	4	2	2	2	4	4	5	5	2	4	2	1	1	1	1	3	5	5	5	5	5	5	5	5	5	5	5	5	5	5	5	5	3	3	3	3	3	3	3	4
2071	4	4	4	1	1	1	1	1	1	1	1	3	1	4	1	4	4	1	4	1	4	1	1	3	3	3	4	4	2	4	5	4	6	4	6	4	6	6	5	6	3	4	4	5	5	5	3	6	4
2086	4	2	4	2	4	2	2	2	4	4	2	4	3	4	4	4	4	2	4	2	4	4	4	2	4	3	4	3	4	4	5	5	5	5	5	5	5	5	4	5	5	5	5	5	4	5	5	5	4
2096	3	4	4	4	4	4	4	4	4	3	3	3	4	3	3	3	4	3	4	4	3	4	3	4	4	3	4	5	4	3	5	4	6	4	6	4	5	4	6	4	6	4	6	4	5	5	4	5	4
2099	4	4	4	2	4	3	5	3	4	4	4	2	5	3	4	5	4	2	4	5	3	3	2	4	5	4	4	3	5	4	3	6	5	4	6	4	6	4	6	5	7	3	7	5	5	6	5	4	7
2127	4	5	1	5	2	4	2	4	4	4	2	4	2	4	2	4	2	3	3	3	1	1	2	1	1	2	2	5	4	4	2	7	7	7	7	2	2	5	3	4	4	4	4	3	5	3	5	5	5
2139	3	1	3	1	3	1	1	1	4	4	1	2	1	3	1	3	4	1	4	1	2	4	4	2	2	4	5	5	5	5	4	3	3	3	3	4	3	3	3	4	2	5	5	3	5	4	2	3	2
2155	3	4	3	3	3	3	2	3	3	3	3	3	4	4	3	4	4	3	4	4	4	3	4	3	4	3	3	4	3	4	4	4	5	3	5	3	6	4	5	3	4	5	4	6	4	5	4	6	3
2166	4	1	5	1	5	1	1	1	4	4	1	2	1	4	2	5	5	1	5	1	4	4	5	1	1	5	5	5	5	5	5	5	5	3	2	2	2	2	3	2	2	1	3	3	1	5	6	5	5
2176	5	3	4	3	4	3	4	3	4	2	2	4	2	4	2	4	2	4	2	2	4	3	4	3	4	3	2	3	2	4	5	3	5	3	4	3	5	4	5	4	4	4	4	4	4	4	4	4	6
2183	4	3	4	3	4	3	3	3	4	3	3	4	3	4	3	3	3	3	2	3	3	4	3	3	4	3	3	4	3	4	5	4	5	4	5	4	4	4	5	4	5	4	5	4	5	4	5	4	5
2191	4	1	4	1	4	1	1	1	4	5	1	1	1	4	1	5	4	1	4	1	4	4	5	1	4	4	5	5	5	5	3	6	6	5	3	1	2	2	1	1	1	1	1	1	1	7	7	7	5
2200	3	4	3	4	3	4	3	4	3	4	4	3	4	3	4	3	4	3	4	3	4	3	4	3	4	3	3	4	2	4	6	4	6	4	6	5	6	4	6	4	6	5	6	4	6	4	6	5	6
2203	4	3	4	3	4	3	4	3	4	3	3	4	3	3	3	3	3	4	3	4	4	3	3	3	3	3	3	4	3	4	6	4	5	4	5	4	6	4	5	4	5	4	5	4	4	5	4	5	4
2207	3	1	3	1	3	1	1	1	4	4	1	2	1	3	1	3	4	1	4	1	2	4	4	2	2	4	5	5	5	5	4	3	3	3	3	4	3	3	3	4	2	5	5	3	5	4	2	3	2
2210	4	3	4	3	4	3	4	3	4	3	3	3	4	3	3	4	3	4	3	4	3	4	3	4	3	4	3	4	3	4	5	4	5	4	5	4	5	4	4	4	4	7	5	6	5	6	5	7	5
2211	3	1	3	1	3	1	1	1	4	4	1	2	1	3	1	3	4	1	4	1	2	4	4	2	2	4	5	5	5	5	4	3	3	3	3	4	3	3	3	4	2	5	5	3	5	4	2	3	2
2230	4	3	3	4	3	4	2	4	3	4	2	4	3	4	3	4	3	4	3	4	3	4	3	4	3	4	3	4	3	4	5	4	5	4	5	4	6	4	5	4	5	4	5	4	4	4	5	4	5
2275	3	4	4	3	4	3	1	1	5	3	1	4	4	3	4	3	4	3	4	3	3	3	3	3	3	3	4	3	4	3	4	5	5	4	6	4	5	4	6	5	7	5	5	7	5	7	6	7	5
2279	2	3	2	3	3	2	4	2	3	2	2	3	2	3	2	3	2	3	2	3	3	2	3	2	3	2	4	2	3	2	4	3	4	3	4	4	4	3	4	3	3	4	4	4	3	4	4	3	4
2281	3	3	3	3	4	4	3	4	4	4	4	4	4	4	3	3	3	4	4	2	4	4	3	3	3	4	4	4	3	4	6	5	5	6	5	6	5	6	6	5	5	4	4	5	6	5	6	4	3
2284	4	4	4	4	4	4	4	4	4	3	4	4	4	4	4	4	4	4	4	4	4	4	4	4	4	4	4	4	4	4	6	6	6	6	6	6	6	6	6	6	6	6	6	6	5	7	7	6	6
2290	4	4	4	5	4	4	4	4	4	4	3	4	4	4	4	4	3	4	4	4	3	3	3	3	4	4	4	4	4	3	4	4	4	4	5	4	5	4	4	4	4	4	4	4	5	5	4	4	4
2295	4	3	3	2	3	3	3	3	3	3	3	4	3	4	3	3	3	3	4	3	3	3	3	3	3	3	2	4	3	4	6	3	6	3	5	3	3	6	4	5	3	5	3	3	6	3	5	3	3
2310	3	5	1	5	1	1	5	5	1	1	5	3	1	1	5	1	1	5	1	5	4	3	3	3	3	3	3	4	3	2	4	4	4	4	4	5	4	3	4	4	5	4	4	4	4	3	5	4	3
2311	5	3	4	4	4	4	3	4	4	4	4	3	3	4	4	3	3	4	4	3	4	4	4	3	3	4	4	4	3	3	5	5	5	4	5	5	5	4	5	6	5	3	4	4	5	4	5	5	5
2332	4	5	4	4	4	4	4	4	3	4	5	5	5	5	5	4	5	4	3	4	3	3	4	3	4	4	4	3	4	4	6	5	5	5	4	4	5	3	5	5	4	5	5	5	5	4	5	5	5
2337	3	4	3	4	4	4	3	3	4	3	3	4	3	4	3	3	3	4	3	4	4	4	4	4	4	3	2	4	3	4	6	4	6	4	6	4	5	6	5	5	6	5	6	6	5	5	6	5	6
2341	4	3	3	4	5	4	3	4	5	4	4	5	4	3	4	5	4	4	4	3	4	5	4	5	4	3	5	4	3	4	6	5	4	4	5	6	7	6	4	5	6	7	6	5	4	4	5	6	5
2361	2	2	4	3	2	5	3	2	4	3	4	3	3	4	4	3	4	4	3	4	4	3	2	3	4	3	4	4	4	3	4	3	6	5	4	3	6	5	4	3	5	6	5	3	6	4	6	6	6
2380	4	3	3	4	4	5	3	3	3	4	4	5	4	3	4	5	4	3	3	5	4	5	4	4	3	2	5	4	3	3	5	7	6	6	5	4	5	7	5	6	5	4	6	5	7	6	5	5	6
2386	3	3	3	3	3	3	3	3	3	3	3	3	3	3	3	3	3	3	3	3	3	3	3	3	3	3	3	3	3	3	5	5	5	5	6	5	5	5	5	5	5	6	5	5	5	6	5	5	5
2387	3	3	3	3	3	3	3	3	3	4	3	3	3	3	3	3	3	3	3	3	2	3	3	3	3	3	3	2	3	3	3	3	3	3	5	4	3	3	3	3	2	3	3	3	3	3	2	3	3
2389	4	4	3	4	4	4	3	4	3	4	4	3	3	3	4	4	4	3	3	3	3	4	3	3	3	3	4	1	3	4	2	6	2	6	2	2	5	3	6	3	6	5	3	5	4	5	5	5	2
2409	4	4	4	4	4	4	4	4	3	4	3	4	4	4	3	3	4	3	3	4	4	4	4	2	2	4	4	4	4	4	5	5	4	5	5	5	5	5	5	5	4	5	4	5	4	5	5	5	5
2504	4	4	3	4	3	4	3	4	4	4	3	3	3	4	3	3	3	4	3	3	4	3	4	3	4	3	4	3	4	3	4	4	6	4	4	5	5	4	4	4	6	4	4	5	4	5	4	5	4
2508	4	1	4	1	4	1	1	1	4	4	1	1	1	1	1	4	4	4	4	1	1	1	1	1	1	4	5	4	5	5	4	4	4	4	4	4	4	4	4	4	4	4	4	4	4	4	4	4	4
2566	4	2	3	4	3	4	3	3	3	2	3	4	3	3	4	3	4	3	3	4	3	4	3	3	4	3	2	3	3	2	4	3	5	4	3	5	4	4	3	5	5	3	5	3	4	3	4	3	5
2579	4	4	4	4	4	4	4	4	4	4	4	4	4	4	4	4	4	4	4	4	3	4	3	4	3	4	2	3	1	3	3	5	3	5	3	5	3	5	3	4	3	4	3	4	3	4	3	4	3
2584	4	4	4	4	4	4	4	4	4	3	5	4	5	4	3	2	1	5	4	3	5	4	4	4	4	4	5	5	4	4	6	7	6	6	6	6	6	6	6	7	6	6	6	6	7	6	7	6	7
2591	4	3	4	3	3	4	3	4	3	4	3	3	3	4	3	3	4	4	3	3	3	4	3	4	3	4	4	4	4	4	5	4	5	6	5	3	6	5	4	5	4	5	5	4	4	5	4	5	4
2599	1	1	1	1	1	1	1	1	1	1	1	1	1	1	1	1	1	1	1	1	4	4	4	4	4	4	4	4	4	4	5	5	5	5	5	5	5	5	5	5	5	5	5	5	5	5	5	5	5
2605	5	2	5	2	2	2	2	2	4	4	2	2	2	5	2	4	2	2	4	2	2	4	4	4	5	4	4	4	4	5	6	5	7	7	6	6	5	6	6	7	7	6	6	7	6	6	7	6	6
2622	4	4	4	4	4	2	3	3	3	3	3	3	3	3	3	3	3	3	3	3	1	1	1	1	1	1	1	1	1	1	1	1	1	1	1	1	1	1	1	1	1	1	1	1	1	1	1	1	1
2709	4	4	4	1	4	1	1	1	4	4	1	4	4	4	4	4	5	1	4	1	2	4	2	1	2	4	5	5	5	4	4	2	3	4	4	4	3	5	4	4	3	4	3	4	5	7	7	5	6
2766	4	2	4	3	4	3	2	2	4	3	3	4	3	3	3	3	3	3	3	3	1	1	1	1	2	3	3	3	4	3	3	4	5	5	5	5	4	4	4	5	5	5	5	5	5	5	5	5	4
2781	3	3	3	3	3	3	3	3	4	3	3	3	3	3	3	3	3	3	3	3	4	4	3	3	3	3	3	3	3	3	4	4	4	4	4	4	4	4	4	4	4	4	4	4	4	4	4	4	4
2894	4	3	3	3	2	3	4	1	2	2	3	4	3	2	4	2	4	2	4	3	5	5	5	3	4	4	3	2	4	4	5	6	6	4	5	5	4	5	4	6	5	5	6	4	5	6	6	6	6
2910	5	2	5	2	4	2	1	2	4	4	2	2	2	3	2	3	3	2	3	2	1	1	1	1	1	4	4	4	5	4	2	5	5	3	4	5	5	5	5	5	5	5	5	5	5	5	5	5	5
2939	3	3	3	3	3	3	3	3	3	3	3	3	2	3	2	3	3	3	3	3	3	3	3	3	3	3	3	3	3	3	4	4	4	4	4	4	4	4	4	4	4	4	4	4	4	4	4	4	4
2940	2	4	4	3	4	2	4	2	4	2	4	3	4	3	4	3	3	4	3	4	2	3	4	2	3	4	4	2	4	3	4	3	6	4	5	3	4	5	4	4	6	4	6	3	5	5	3	6	3
2970	4	5	5	4	4	3	4	4	4	5	5	4	4	4	4	4	5	5	4	4	4	3	4	2	4	2	4	4	2	4	7	1	7	1	6	6	5	5	6	2	6	6	7	1	7	6	4	5	2
2983	4	4	4	3	3	3	3	3	3	4	4	4	3	4	3	4	4	4	4	3	3	4	4	4	4	3	4	3	4	4	4	5	5	5	4	5	5	5	4	5	5	5	3	5	4	5	4	5	6
2985	4	4	4	4	4	4	4	2	4	3	2	4	2	2	4	3	2	4	4	3	3	3	2	4	4	4	4	4	4	3	4	4	5	5	6	6	7	7	7	7	1	3	4	4	3	3	3	3	3
2999	4	2	4	2	2	2	1	1	4	4	3	3	2	2	2	4	4	1	4	1	4	3	3	3	4	4	4	3	4	3	6	4	6	6	5	6	5	7	6	6	6	5	6	5	6	6	7	4	5
3001	4	3	4	3	4	3	3	4	3	3	4	4	4	4	3	3	3	3	3	4	2	4	2	4	2	4	3	4	3	4	6	4	5	4	5	4	5	4	6	5	4	5	4	5	4	5	4	6	4
3002	5	4	4	5	4	4	3	4	5	5	4	5	4	4	5	5	4	4	3	4	4	4	3	5	4	4	4	3	4	4	6	7	7	6	5	5	6	6	6	6	5	6	6	6	6	6	6	5	6
3004	5	3	3	4	4	4	3	3	2	4	4	3	4	4	3	4	4	3	4	4	4	3	4	4	4	3	3	3	4	4	5	4	3	5	4	4	5	5	4	6	4	3	5	4	4	6	6	4	6
3006	3	3	3	3	3	3	3	3	3	3	3	3	3	2	2	3	3	3	3	3	1	1	1	1	1	1	5	5	5	5	4	4	4	4	4	4	4	4	4	4	4	4	4	4	4	4	3	5	3
3007	3	3	3	3	3	3	3	3	3	3	3	3	3	3	3	3	4	3	3	4	4	3	3	4	3	3	2	2	3	3	3	6	4	3	6	4	3	6	3	3	6	4	3	6	3	3	6	4	3
3011	3	4	3	4	3	4	3	4	3	4	4	3	4	3	4	3	4	3	4	3	3	3	3	3	3	3	3	3	2	3	4	4	4	4	4	4	4	4	4	4	4	4	4	4	4	4	4	4	4
3012	3	3	3	3	3	3	3	3	3	3	2	2	3	2	4	4	2	4	4	2	3	3	2	3	2	3	3	2	4	4	4	4	4	4	3	6	5	2	4	5	4	4	5	4	5	4	6	5	4
3022	3	3	3	4	3	4	3	3	3	3	3	3	4	3	3	4	3	4	3	3	3	4	3	3	3	4	4	3	3	4	4	6	4	3	5	5	3	4	6	4	4	4	4	4	5	4	5	5	4
3026	1	1	1	1	1	1	1	1	1	1	1	1	1	1	1	1	1	1	1	1	2	3	3	2	3	3	4	3	2	3	4	4	4	5	5	5	4	5	4	4	5	5	5	4	4	5	4	4	5
3029	5	4	4	5	4	4	5	4	4	5	4	4	4	5	4	4	4	4	4	4	4	4	5	4	3	2	2	2	3	3	5	5	5	6	6	7	6	7	5	7	5	6	7	7	5	7	7	5	6
3031	4	4	4	4	5	4	5	5	3	5	4	4	4	5	4	5	5	4	5	5	4	5	5	3	4	5	5	4	4	5	6	7	6	7	7	6	7	5	7	7	5	7	6	7	6	6	7	6	7
3036	5	3	3	5	5	4	3	4	4	5	3	3	5	5	4	4	3	3	5	4	3	4	5	4	3	3	5	5	4	4	4	5	4	4	5	5	6	4	4	6	4	6	6	4	6	6	4	4	7
3039	5	4	4	4	3	4	4	5	3	5	4	4	5	4	5	4	5	5	5	5	5	5	5	4	5	5	5	5	4	5	4	6	6	5	6	4	6	6	4	6	5	6	3	5	5	6	6	5	6
3046	5	3	3	5	5	4	4	3	4	4	4	5	2	4	4	5	3	3	3	4	3	3	2	5	3	3	5	4	3	2	6	6	4	6	3	6	6	4	4	5	4	5	7	4	4	7	6	4	4
3058	4	5	4	5	4	5	4	5	4	5	4	4	5	4	5	4	5	4	4	5	5	4	5	4	5	4	4	5	4	5	7	6	7	6	7	6	6	6	6	6	7	6	6	7	6	7	6	7	6
3059	5	4	5	4	4	4	5	4	4	4	4	4	4	4	4	4	4	5	5	4	5	4	5	4	5	4	4	5	4	5	7	6	7	6	7	6	7	6	7	5	7	5	7	6	7	6	5	7	6
3060	5	4	5	4	5	4	5	4	5	4	4	5	4	5	4	4	5	4	5	4	2	4	4	3	3	3	3	4	4	3	6	6	6	6	4	6	6	6	6	5	5	5	5	5	5	6	5	6	5
3081	1	1	1	1	1	1	1	1	1	1	1	1	1	1	1	1	1	1	1	1	5	5	5	5	5	5	5	5	5	5	7	7	7	7	7	7	7	7	7	7	7	7	7	7	7	7	7	7	7
3082	4	1	4	1	4	1	2	1	5	5	1	5	1	5	1	5	5	1	5	3	3	4	5	3	3	5	5	5	5	5	4	4	4	4	5	4	3	4	5	5	4	4	4	5	4	4	5	4	5
3092	3	4	3	4	4	4	3	3	3	3	4	3	3	3	3	4	3	3	3	3	3	2	3	2	2	2	2	2	2	2	3	3	3	3	2	2	3	3	3	3	3	3	3	2	3	2	3	2	2
3093	4	1	4	1	4	1	1	1	4	4	1	3	2	4	2	3	4	1	4	1	1	1	5	1	1	5	5	5	5	5	4	4	4	4	4	3	3	1	2	3	3	3	4	3	3	6	3	2	5
3103	4	1	4	2	4	1	1	1	4	5	1	3	2	4	1	4	4	1	4	1	1	1	3	1	2	5	5	5	5	5	4	3	4	3	4	3	3	1	2	4	2	3	4	3	3	7	2	3	4
3105	4	4	4	3	4	4	4	3	4	4	3	4	3	4	4	4	4	3	4	4	4	4	3	3	4	3	4	3	3	4	5	5	4	5	4	5	4	4	5	4	4	6	4	4	5	5	5	3	4
3112	1	1	3	2	3	4	2	4	3	3	3	2	3	2	4	2	4	5	3	3	5	3	4	5	3	4	3	4	2	4	3	4	2	3	4	4	5	3	4	3	5	3	4	4	5	3	4	5	3
3115	1	2	2	2	2	2	2	1	2	2	3	4	3	4	3	3	3	3	3	3	2	3	2	3	2	5	3	3	3	3	3	4	3	4	3	3	3	3	3	3	4	2	4	3	3	4	3	3	3
3133	2	1	1	1	1	1	1	1	3	3	2	2	2	2	2	2	2	3	3	2	3	3	3	2	2	4	3	3	2	2	1	1	1	1	1	1	1	2	3	2	2	2	3	2	2	2	2	2	3
3151	3	3	3	3	3	3	3	3	3	3	2	2	2	2	3	3	3	3	3	3	2	2	2	2	2	2	2	1	1	2	4	4	5	4	4	4	4	4	4	3	3	3	4	4	4	3	3	3	3
3172	2	4	5	4	2	4	3	4	5	2	2	3	5	3	4	2	4	5	5	3	3	2	4	3	2	4	4	2	3	3	4	5	4	3	2	2	4	3	4	3	5	3	5	3	3	6	5	4	3
3175	1	5	1	5	1	3	4	2	5	2	3	3	4	4	5	1	5	1	3	2	4	2	4	2	4	2	1	5	2	4	6	3	1	6	3	5	2	5	2	6	2	2	3	3	3	1	2	2	2
3178	3	4	3	4	4	4	4	4	4	4	4	4	5	4	3	4	3	4	4	4	2	3	2	3	2	3	3	2	3	5	5	4	5	4	5	4	4	5	4	4	4	4	4	4	4	4	4	4	4
3188	4	1	5	1	4	1	1	1	4	4	1	1	1	4	1	5	4	1	5	1	1	5	3	1	1	5	5	5	5	4	3	3	3	3	3	3	3	3	3	4	4	4	4	4	4	4	4	4	4
3193	4	3	2	3	5	4	5	3	4	2	3	5	3	2	4	3	4	3	2	4	2	2	4	3	1	3	4	3	4	3	4	5	5	3	2	1	2	2	3	4	2	4	5	4	3	5	5	3	4
3206	4	3	4	4	5	4	2	3	3	3	3	4	5	5	5	5	5	5	4	4	4	3	3	4	3	5	4	4	4	3	5	3	6	6	3	5	5	5	3	6	5	4	6	6	6	4	6	5	6
3217	5	1	4	1	4	1	1	1	4	4	1	2	2	4	1	4	4	1	4	1	1	3	2	1	2	5	5	5	5	5	4	5	4	4	3	3	2	1	2	4	3	4	4	3	2	4	4	5	5
3244	4	1	4	1	4	1	1	1	5	5	2	1	2	3	1	3	4	1	4	1	2	4	3	1	1	5	5	5	5	5	4	4	4	3	3	3	4	1	2	3	3	4	3	2	3	3	3	3	4
3252	3	3	4	3	3	2	4	2	4	2	4	3	3	4	3	3	4	3	3	4	2	3	4	3	4	3	3	2	2	3	3	5	5	4	4	4	4	6	4	6	4	5	3	5	6	2	6	4	5
3270	4	3	4	5	5	4	3	4	3	4	4	2	4	4	3	4	4	4	3	4	4	3	4	3	4	2	4	2	4	3	6	6	5	6	5	5	5	6	6	6	3	6	5	4	5	5	5	6	4
3271	2	2	2	2	2	2	2	2	2	2	2	2	2	2	2	2	3	3	3	3	3	3	3	3	3	3	3	3	3	3	5	6	6	2	5	2	5	2	5	2	6	2	6	2	6	2	6	2	6
3273	3	3	3	3	3	3	3	3	3	3	4	3	3	3	3	3	3	3	3	2	4	3	4	3	4	3	3	3	4	3	5	4	5	4	5	4	6	4	5	5	4	5	4	5	4	5	4	4	5
3288	3	3	3	3	3	3	3	3	3	3	3	3	4	3	4	3	4	3	4	3	4	4	3	4	3	4	4	4	4	4	3	5	3	5	2	5	3	5	5	4	5	5	4	5	4	5	4	5	4
3291	5	2	2	5	4	3	3	3	4	3	4	4	4	4	3	3	4	3	2	4	4	5	4	3	4	3	4	4	3	3	7	5	6	5	4	3	4	4	6	4	5	3	7	5	4	3	5	5	5
3296	4	3	2	3	4	2	4	2	3	4	3	4	3	3	4	3	3	4	3	3	3	4	2	3	4	3	2	3	3	4	5	5	5	3	5	3	5	4	3	6	3	4	5	4	3	6	3	5	5
3304	3	3	3	2	3	2	2	2	2	3	2	3	2	3	2	2	2	2	2	3	2	2	2	2	2	2	2	3	3	3	3	3	3	3	4	3	3	2	2	4	3	2	3	3	2	2	3	3	3
3311	4	3	4	3	4	3	3	4	3	3	4	2	2	2	2	4	4	3	3	4	2	5	3	5	2	4	4	4	4	3	4	4	5	3	3	4	4	4	5	5	3	5	3	7	4	4	6	3	7
3329	2	2	2	2	2	2	2	2	2	2	2	2	2	2	2	2	2	2	3	2	4	2	4	3	2	3	4	3	3	2	4	3	5	6	2	1	5	5	4	7	3	5	4	3	6	5	4	5	5
3332	2	3	2	3	4	3	3	2	2	4	2	2	2	3	2	2	3	2	2	3	2	1	1	1	1	1	1	1	1	1	2	4	2	2	4	3	2	2	2	4	1	5	4	2	2	1	1	1	1
3338	4	4	4	5	5	4	4	4	4	3	4	4	5	5	5	5	4	4	4	4	1	2	3	2	2	2	3	3	3	3	6	6	6	6	6	6	6	6	6	6	6	6	6	6	6	6	6	7	6
3343	2	2	4	2	2	2	3	3	2	3	1	2	4	3	2	2	2	3	2	3	1	1	1	1	1	1	1	1	1	1	2	1	1	1	2	2	1	2	1	2	1	2	1	2	1	2	2	2	1
3356	3	2	3	2	3	3	2	3	2	3	3	2	3	4	3	3	2	3	3	3	4	2	4	2	3	2	3	4	3	3	5	5	7	7	4	7	7	3	7	3	3	5	4	3	4	4	4	3	4
3368	2	4	4	4	4	4	4	4	4	3	2	2	4	2	4	2	4	2	4	4	2	3	4	1	3	5	5	5	4	4	4	3	4	4	5	5	5	3	5	3	5	3	5	3	5	5	3	5	5
3377	4	3	4	4	4	4	4	4	5	4	4	4	4	4	3	4	3	4	3	3	4	3	4	3	4	4	4	2	4	4	5	5	5	5	6	6	5	5	4	6	5	6	6	5	6	6	5	5	6
3388	3	1	3	1	2	1	1	1	4	1	1	1	3	2	2	3	3	2	3	2	3	2	3	2	2	2	2	2	3	3	3	3	3	3	3	3	3	3	3	3	3	3	3	3	3	3	3	3	3
3394	3	2	3	2	3	3	4	2	3	4	2	4	3	3	2	3	2	3	3	3	3	3	3	3	3	3	3	3	3	3	4	4	4	4	4	4	4	4	4	4	4	4	4	4	4	4	4	4	4
3395	4	2	5	2	5	1	1	1	5	5	1	5	1	5	1	5	4	1	5	2	1	4	4	1	3	5	5	5	5	5	4	3	4	1	1	7	4	1	3	7	4	7	7	4	1	3	4	4	4
3420	4	3	4	4	4	5	4	3	5	4	4	4	4	4	3	4	4	3	3	4	3	4	3	4	4	3	4	3	3	4	5	4	5	4	4	6	4	5	4	5	4	5	4	4	4	4	5	4	4
3430	5	3	4	5	3	5	3	5	4	3	5	4	4	3	4	4	4	4	4	4	3	4	4	3	4	3	4	3	4	4	6	5	5	6	6	5	5	6	6	5	6	6	5	5	6	5	5	5	5
3447	4	4	3	4	4	4	4	3	4	4	4	4	3	4	4	4	4	4	3	3	4	4	4	3	4	4	4	4	4	4	4	4	5	5	5	4	6	5	3	5	3	5	5	3	6	4	5	5	5
3455	3	3	3	3	3	3	3	3	4	4	4	3	3	2	3	3	3	3	3	3	1	1	1	2	1	1	1	1	1	1	4	4	4	4	4	4	4	4	4	4	4	5	4	4	4	4	4	4	4
3474	5	1	5	1	5	1	1	1	5	5	1	3	3	5	1	5	3	1	5	1	1	1	1	1	1	5	5	5	5	5	1	1	1	1	1	1	1	1	1	4	4	4	4	4	4	4	4	4	4
3487	1	5	5	3	3	1	3	1	5	1	4	4	4	3	2	2	3	1	4	1	1	4	3	1	1	3	1	1	3	1	1	1	1	1	1	1	1	1	1	1	1	1	1	1	1	1	1	1	1
3509	3	2	3	2	3	2	1	1	4	4	1	4	1	3	2	4	3	2	3	2	1	2	2	2	2	4	4	4	4	4	5	4	5	5	5	5	5	5	5	5	5	5	5	5	5	5	5	5	5
6	3	4	3	3	4	3	2	3	3	4	4	3	2	4	3	3	4	2	3	2	3	5	5	4	4	5	5	5	5	5	4	6	6	4	5	4	3	3	4	5	3	6	6	6	6	4	5	5	4
10	4	3	3	3	3	4	2	2	4	4	1	4	4	3	3	3	3	1	3	2	2	4	4	1	4	4	5	5	5	5	5	5	3	4	3	4	4	4	4	4	4	4	4	4	4	4	4	4	5
12	3	3	3	3	3	2	4	2	2	2	2	5	4	2	4	3	4	3	3	3	4	4	5	5	5	5	3	3	3	3	3	3	3	2	2	5	4	5	4	5	4	5	3	6	5	5	4	4	4
15	2	4	2	4	1	1	1	1	2	2	3	1	1	1	1	1	1	4	1	1	3	5	5	1	5	3	5	4	4	5	2	2	2	1	1	2	1	6	6	5	2	6	6	5	1	2	2	3	2
36	4	5	5	2	3	1	4	1	4	2	1	5	1	3	4	5	3	2	4	4	1	1	2	1	1	2	5	5	5	5	3	3	3	2	4	4	5	4	2	6	2	6	7	7	7	3	3	4	1
42	4	2	3	1	4	1	3	3	3	3	1	1	1	2	1	3	4	1	4	1	4	3	3	3	2	4	4	4	4	4	5	5	5	5	5	3	3	3	3	2	6	6	5	3	2	6	4	5	5
45	3	4	4	3	3	1	2	1	4	3	4	1	1	2	4	4	4	3	3	4	5	5	5	4	4	5	5	5	5	5	4	6	6	6	4	7	7	3	6	6	4	7	7	7	7	5	4	5	5
47	2	4	2	4	2	2	3	3	2	2	3	3	1	1	2	1	2	2	2	3	4	4	4	1	4	3	4	4	4	4	4	3	3	5	1	4	2	6	4	6	5	5	2	3	6	4	4	5	3
52	3	4	3	4	3	2	2	3	3	3	4	4	2	2	3	3	3	4	2	3	3	3	4	1	2	2	4	3	3	4	3	5	3	3	4	5	5	2	5	5	5	5	5	3	5	4	5	6	3
54	4	3	3	2	3	2	2	2	3	3	2	2	2	2	3	4	4	3	3	2	2	2	3	1	2	4	4	4	4	4	5	5	5	5	5	5	5	5	5	5	5	4	4	5	5	5	4	5	6
60	3	2	3	2	3	2	2	2	3	2	1	2	1	4	1	3	3	3	3	2	3	4	4	1	3	3	4	4	4	4	4	5	6	4	3	6	4	3	4	5	4	5	5	5	5	5	5	5	5
61	4	5	3	5	2	4	2	2	2	2	4	4	2	3	5	2	2	4	2	3	2	4	5	3	2	3	5	5	5	5	2	3	2	4	2	7	2	6	2	7	1	7	4	7	5	3	3	7	2
69	3	4	3	4	3	3	3	4	4	3	3	3	4	3	4	3	4	4	3	3	2	3	3	2	4	3	3	2	3	3	2	2	3	4	2	3	2	2	2	6	2	5	2	2	4	4	4	4	3
70	2	3	2	3	2	1	2	1	3	5	3	1	1	4	2	3	2	3	3	2	4	5	5	2	5	5	5	4	4	4	3	5	6	6	2	6	6	5	3	3	2	4	4	6	2	4	4	5	4
72	1	5	2	3	3	5	4	1	3	3	3	3	1	1	3	3	2	2	2	3	5	5	5	5	5	5	4	4	4	5	3	1	2	1	1	7	7	1	2	5	2	7	7	7	7	7	7	7	2
77	4	2	2	4	3	1	1	1	3	3	4	5	3	4	1	3	1	1	3	1	4	3	1	1	3	5	5	5	5	5	6	5	7	2	1	7	4	3	2	3	2	7	2	7	1	2	4	5	6
78	4	4	2	2	3	1	2	2	3	3	1	3	1	3	3	3	3	3	3	2	4	3	4	2	4	3	4	3	3	3	4	5	5	5	4	5	3	3	4	5	4	5	6	5	6	7	5	6	5
79	3	3	3	3	3	2	4	3	3	3	3	4	3	4	3	3	3	3	3	3	2	2	3	2	3	3	4	4	4	4	4	4	4	5	4	4	4	5	4	5	5	4	4	5	3	4	4	4	5
85	2	2	2	2	2	4	2	2	3	2	2	3	2	3	3	2	2	2	2	1	4	5	4	1	4	4	4	4	2	4	5	4	4	4	5	5	3	3	3	4	3	5	3	3	2	5	3	5	5
94	3	2	2	2	3	2	2	2	2	3	2	3	3	3	3	3	3	3	3	3	3	3	4	3	3	3	3	3	3	3	4	4	4	4	4	4	4	4	4	4	4	4	4	4	4	4	4	4	4
95	2	3	2	4	2	1	1	1	1	1	3	1	1	1	4	2	3	4	2	3	3	4	4	4	4	4	4	4	4	4	4	3	5	3	5	5	5	3	2	2	2	2	2	2	2	3	3	3	5
96	3	4	3	2	3	2	2	2	3	3	4	4	2	4	4	4	3	3	3	3	2	2	2	2	3	4	5	3	3	4	6	6	6	6	5	5	2	2	4	4	5	5	3	6	5	5	4	5	6
103	5	1	1	1	3	1	1	1	4	3	1	5	2	1	1	1	1	1	4	1	3	3	4	1	1	5	5	3	5	5	4	4	4	4	1	4	5	3	7	7	7	5	5	4	4	4	4	4	7
104	5	2	5	2	5	2	2	2	5	4	2	2	4	5	4	4	5	2	5	2	4	4	4	1	1	4	4	4	4	4	5	3	5	5	5	5	5	5	6	6	6	7	7	7	7	7	4	7	7
105	4	3	4	3	3	2	2	2	3	3	2	3	4	3	3	3	3	3	3	2	4	4	4	2	4	4	5	4	4	4	4	4	4	3	2	5	3	5	5	5	3	5	3	3	3	3	3	3	4
107	3	4	3	3	3	3	3	2	4	3	2	4	1	3	3	4	2	3	3	4	3	4	3	3	4	4	4	4	4	3	5	4	4	3	3	5	3	5	5	5	2	2	3	5	2	3	3	5	5
108	3	1	3	1	3	3	1	1	1	1	1	5	1	1	3	5	3	2	3	2	4	3	5	1	2	5	5	5	5	5	5	5	5	2	1	4	1	1	7	7	3	7	1	5	7	5	5	7	4
109	3	5	3	4	2	1	3	1	2	1	3	4	1	1	3	3	4	2	3	3	3	3	2	2	2	3	4	4	4	4	5	5	5	5	4	6	2	2	2	4	2	5	5	2	1	5	5	4	4
111	3	4	3	3	2	3	3	2	3	3	4	2	2	2	4	3	2	3	3	2	3	4	4	2	3	3	4	4	4	4	5	3	4	3	3	2	2	3	3	3	2	3	3	4	3	4	3	5	4
113	3	1	2	2	2	1	3	3	2	2	2	4	1	1	4	4	4	3	2	3	5	5	4	3	5	4	5	5	5	5	2	2	5	2	2	7	7	4	6	5	3	7	4	6	2	4	3	7	2
114	5	1	5	1	5	1	1	1	5	2	2	1	1	1	1	2	3	1	5	1	1	1	1	1	1	5	5	5	3	5	7	7	7	7	7	1	1	1	1	1	1	7	7	7	7	7	7	7	7
115	3	1	3	1	3	1	1	1	3	3	1	3	1	3	1	3	3	1	3	1	4	3	1	1	3	4	4	4	4	4	5	5	5	3	2	4	4	7	7	5	5	4	2	3	3	5	4	4	4
127	2	4	3	4	3	1	4	1	2	2	1	3	2	2	3	3	3	3	3	3	4	5	4	1	4	4	4	4	4	4	4	6	7	7	7	6	5	6	6	6	1	3	5	2	4	5	3	6	6
130	1	1	1	1	1	1	1	1	1	1	1	1	1	2	2	2	2	2	2	2	4	4	4	4	4	4	4	3	3	3	2	3	3	3	3	3	3	3	3	3	3	3	3	3	3	3	3	4	3
134	4	3	3	3	4	1	1	1	5	5	3	3	5	5	2	4	4	1	4	1	1	1	1	1	2	4	5	5	5	5	5	6	6	6	6	1	1	7	4	6	1	3	1	3	1	4	4	4	5
135	4	1	4	1	4	1	1	1	4	3	1	2	2	4	2	5	4	1	5	1	5	4	4	3	4	4	4	4	4	4	5	6	6	5	6	2	2	3	2	2	1	3	4	4	3	5	3	5	4
138	4	2	3	1	3	1	1	1	3	4	2	3	1	4	1	3	3	1	3	1	1	4	4	1	1	5	5	4	4	5	5	5	5	6	4	6	3	3	3	2	2	4	5	3	2	4	3	4	4
141	3	4	2	4	2	3	3	2	2	2	4	3	2	2	4	3	3	4	2	3	4	4	4	4	4	4	2	2	2	2	4	3	3	3	1	7	6	6	4	6	5	6	5	6	6	5	4	5	2
142	4	2	4	4	2	1	2	1	1	2	4	4	2	1	4	3	3	2	4	4	4	4	4	1	4	4	4	3	3	3	4	6	6	6	6	5	5	5	5	6	2	3	5	2	2	4	2	5	6
150	4	4	3	2	2	1	1	1	2	1	1	2	1	2	3	2	3	2	3	2	4	4	4	1	4	4	4	4	4	3	5	5	5	3	1	3	3	3	5	6	4	5	3	2	3	3	3	3	4
153	4	2	4	2	3	3	1	1	5	3	2	3	2	3	1	2	3	1	5	1	1	4	3	1	2	4	5	5	5	5	6	7	7	7	4	6	5	1	5	4	4	7	6	5	5	5	4	7	5
159	2	4	2	5	1	2	4	2	1	2	1	4	2	1	4	2	1	4	2	4	5	5	5	4	5	5	1	2	2	1	2	4	3	2	1	2	3	5	5	3	2	5	3	2	3	2	1	3	5
160	2	3	4	1	3	1	1	1	4	3	1	2	1	2	1	1	3	1	4	1	2	4	4	1	4	5	5	4	4	4	5	3	5	5	4	3	4	1	3	4	5	5	5	4	3	4	4	5	5
161	3	1	4	5	3	5	3	1	4	2	1	1	1	1	2	2	3	2	5	1	1	1	1	1	1	1	4	4	4	4	4	3	4	4	4	4	4	4	4	4	4	4	4	4	4	4	4	4	5
162	4	3	3	3	2	4	4	1	4	4	1	1	3	2	3	4	3	2	4	2	4	4	4	1	4	4	4	4	4	4	3	5	3	2	2	1	2	1	5	5	4	6	4	6	3	3	5	5	5
165	5	5	5	5	4	1	1	1	4	5	5	2	1	4	5	5	3	3	4	1	5	5	5	1	5	5	4	4	5	5	1	3	1	1	1	1	1	1	6	7	7	7	7	7	7	6	4	6	7
166	3	3	3	3	3	1	1	2	3	3	2	2	1	1	1	3	3	3	3	3	3	3	3	3	3	4	3	3	3	3	4	4	4	4	4	6	6	1	4	4	4	7	4	7	1	4	4	4	4
168	5	4	5	4	5	2	3	2	5	1	3	1	1	4	2	2	1	4	4	2	4	5	5	4	5	5	5	5	5	5	2	5	3	1	1	7	1	1	2	7	1	7	7	7	4	1	1	1	3
169	1	5	4	4	2	5	4	1	3	1	4	1	1	1	4	1	1	1	4	5	1	4	4	1	2	4	5	5	5	5	2	5	3	3	3	6	1	1	1	7	1	7	7	7	5	1	1	1	4
170	4	4	4	4	4	4	3	4	4	3	4	4	1	5	4	4	4	4	4	4	3	3	3	3	3	3	5	5	5	5	5	5	5	5	5	5	5	5	5	5	5	5	2	1	1	4	4	4	4
172	4	3	3	3	3	3	2	2	3	3	3	3	3	3	2	3	3	3	3	4	5	5	4	2	4	4	5	4	4	4	2	2	3	1	1	6	4	4	7	7	5	6	6	5	4	3	4	5	2
173	3	4	2	3	2	1	1	2	2	2	4	2	1	1	3	1	3	3	2	2	4	4	5	2	5	5	4	3	3	4	5	5	5	5	5	3	3	4	4	3	2	4	5	4	4	4	4	4	4
174	3	4	3	3	1	1	3	1	1	4	4	4	1	1	3	4	1	1	3	4	2	1	1	3	1	1	4	4	4	4	5	6	6	5	6	6	6	5	6	6	6	6	6	5	6	5	6	5	7
175	4	3	3	2	3	2	1	1	4	3	2	2	4	3	2	5	4	2	4	2	4	4	4	2	4	4	4	4	4	4	6	6	6	5	6	5	3	4	3	3	3	5	4	4	3	5	4	5	4
176	5	3	4	2	3	2	2	3	4	3	3	2	2	4	1	3	4	2	4	2	3	2	3	3	2	4	4	5	4	2	6	3	6	3	6	4	6	3	6	4	6	4	6	4	6	4	4	6	6
178	4	2	4	2	2	2	2	2	3	3	2	3	2	4	3	3	3	2	4	2	4	4	4	4	4	2	4	4	4	4	3	3	3	5	3	5	3	5	5	5	5	5	5	5	5	5	5	5	4
179	3	4	3	4	3	2	3	1	3	4	1	1	1	4	3	4	3	4	3	3	4	4	5	1	4	3	4	4	4	4	5	6	6	6	6	6	3	6	4	7	4	1	1	4	1	6	6	5	7
180	3	3	3	3	3	3	3	3	3	3	3	3	3	3	3	3	3	3	3	3	3	3	4	1	3	4	4	3	2	4	4	4	3	3	4	4	4	4	4	4	4	4	4	4	4	4	3	4	4
181	3	3	3	2	3	2	3	1	2	2	2	2	2	2	4	3	3	1	4	2	2	4	4	4	2	3	5	4	3	4	4	3	4	3	4	5	4	2	2	4	4	4	4	4	3	5	4	5	4
184	3	2	3	1	3	1	1	3	3	2	2	3	1	2	2	3	4	1	3	1	3	5	5	2	3	2	4	3	3	4	4	5	5	4	3	2	2	3	3	5	5	6	6	6	4	5	4	5	4
186	3	3	4	3	2	1	3	4	3	3	4	4	1	3	4	3	3	3	3	3	4	5	5	4	4	4	4	4	4	4	5	5	5	5	5	4	5	5	4	5	5	6	6	4	5	5	4	5	6
187	4	3	4	3	4	3	3	3	3	4	3	3	1	3	3	3	3	3	3	3	4	5	4	1	5	5	5	4	4	4	6	5	5	5	4	2	6	6	6	2	2	2	2	2	2	5	4	5	6
188	4	3	3	2	4	2	2	1	5	3	3	2	2	3	2	3	4	2	2	2	5	5	5	5	5	5	5	5	5	5	6	5	6	5	5	7	7	7	2	5	5	5	2	2	7	6	5	5	5
189	5	3	3	2	4	1	2	1	5	5	3	5	3	3	3	4	4	2	5	2	4	4	5	1	4	5	5	5	5	5	6	6	5	5	2	7	7	7	7	6	4	7	7	7	5	6	7	6	6
190	2	4	3	3	2	4	4	3	3	2	4	4	3	3	3	3	3	3	2	4	5	5	4	3	4	4	4	3	4	4	2	4	1	1	1	6	4	4	6	3	5	6	6	4	2	6	5	6	4
198	3	3	3	3	3	3	3	3	3	3	3	4	3	2	3	3	1	3	3	2	4	4	4	2	3	3	3	3	3	3	5	4	4	4	4	4	4	4	4	4	4	4	4	4	4	4	4	4	4
199	4	1	4	1	3	1	1	1	3	3	3	4	1	2	3	3	3	1	3	1	4	4	4	4	1	4	4	4	4	4	5	4	4	4	3	4	3	4	4	4	4	4	4	4	4	4	5	4	4
205	3	4	3	3	3	3	3	3	3	3	3	3	3	3	3	3	3	3	3	3	5	5	5	2	4	5	4	4	4	4	3	3	2	3	3	3	3	3	3	3	3	3	3	3	3	3	3	3	3
206	4	2	4	3	2	1	3	1	3	2	1	3	1	3	4	4	3	3	2	3	2	3	1	1	2	5	5	5	4	5	6	5	6	5	3	3	3	3	4	6	5	4	5	6	5	5	4	5	5
207	3	4	3	2	3	1	1	1	3	1	3	2	2	2	3	3	3	1	3	2	5	5	5	4	5	5	4	4	3	4	3	3	2	2	1	5	3	6	5	7	4	4	3	5	4	5	4	3	4
213	1	5	2	5	3	5	1	2	3	1	5	3	1	4	5	3	2	5	2	5	3	4	4	1	3	1	5	5	3	4	1	4	2	1	1	5	2	1	1	7	4	7	1	2	6	6	1	4	1
214	3	3	4	3	3	4	1	1	3	4	2	3	3	3	2	3	2	3	3	3	4	4	5	1	1	3	3	3	2	3	3	4	5	5	4	5	4	4	4	3	5	3	5	3	5	3	5	4	4
217	4	4	3	2	3	2	3	1	3	3	4	2	3	3	4	3	4	2	3	4	4	4	4	2	4	4	4	4	3	4	3	3	5	3	2	2	3	3	3	3	3	6	2	2	3	3	2	3	3
218	4	3	3	2	3	1	1	1	4	3	1	1	1	4	4	4	4	1	4	2	2	3	4	3	3	5	4	4	3	4	4	5	4	4	4	3	2	4	4	4	3	4	4	4	4	4	4	4	5
219	2	3	2	2	2	2	2	2	2	2	2	2	1	1	2	2	2	2	2	2	3	4	3	2	2	4	4	4	4	4	5	5	5	5	5	5	4	4	4	4	4	4	4	4	4	4	4	4	5
220	4	3	3	2	4	2	1	1	4	3	3	4	1	4	2	4	3	1	4	2	1	1	1	1	3	5	4	5	5	5	4	5	5	4	2	2	2	4	3	4	2	4	2	2	2	5	4	5	5
221	4	2	4	2	3	4	2	2	4	3	2	4	3	3	2	3	3	2	2	2	4	4	4	1	4	4	5	5	5	5	3	5	5	2	2	2	2	2	2	5	4	6	3	6	2	5	4	5	5
223	5	2	4	1	4	2	2	1	4	1	1	4	1	1	3	3	3	1	4	4	4	4	5	3	5	5	4	4	4	5	2	3	2	2	1	5	3	6	1	7	2	1	2	1	1	2	1	2	3
224	4	3	2	2	2	1	1	1	2	3	1	3	1	5	3	2	3	1	3	2	1	4	2	5	1	5	5	5	5	5	3	2	4	4	3	5	6	5	4	6	4	3	3	2	1	1	1	1	2
229	5	1	5	1	5	1	1	1	5	5	1	4	2	3	2	5	5	1	3	1	2	5	5	1	2	5	5	1	3	3	4	6	6	6	4	4	1	4	4	5	5	4	1	2	7	4	4	4	4
230	4	2	4	4	3	1	1	3	4	2	4	2	2	1	4	4	4	2	4	1	3	4	4	2	2	4	4	4	4	4	5	5	5	4	5	3	3	5	3	5	3	5	6	4	2	5	3	5	5
231	5	2	5	2	5	1	1	2	4	5	2	4	2	3	1	5	3	2	4	1	3	3	4	1	3	2	4	4	5	5	6	2	4	3	1	3	1	1	1	7	2	5	3	7	5	3	1	4	5
242	4	4	2	3	3	1	1	1	3	2	1	1	1	3	2	2	1	1	1	1	3	4	3	1	4	3	5	4	5	5	4	2	4	5	1	4	4	6	6	5	4	6	2	2	5	6	4	6	6
246	3	5	2	3	2	1	2	1	1	1	2	1	1	2	4	2	2	4	2	1	3	3	4	1	2	2	4	5	4	4	3	4	3	2	5	5	5	4	1	6	5	7	6	5	7	3	3	6	2
248	1	3	4	3	2	1	2	1	2	1	1	4	1	3	3	2	3	3	2	2	2	5	3	1	3	4	5	4	3	4	5	5	5	3	1	5	4	5	5	5	4	3	6	3	3	4	3	3	4
250	5	5	5	3	4	2	2	1	4	2	3	4	1	3	2	4	3	4	3	2	3	5	5	2	4	5	3	2	2	4	3	5	4	2	1	2	2	3	5	7	5	5	6	4	4	7	5	5	5
252	2	3	3	3	2	4	2	1	3	3	3	4	2	2	3	3	2	2	3	2	2	4	5	2	2	4	5	5	5	5	2	1	2	1	2	7	7	2	4	7	1	6	3	4	2	5	4	5	3
254	5	3	2	4	3	1	3	2	2	1	3	3	2	2	2	2	4	2	2	3	5	5	5	3	5	2	4	2	3	3	2	2	2	2	2	5	6	3	5	5	3	6	6	3	3	3	2	5	3
256	2	2	2	3	2	2	2	2	2	2	3	2	2	1	1	3	2	2	3	1	1	1	1	1	4	1	2	2	2	1	4	5	7	4	4	4	4	4	4	5	5	5	5	5	5	3	4	4	3
257	4	3	4	3	3	2	3	1	3	3	3	3	2	2	3	3	3	1	3	3	4	4	4	2	2	4	4	4	4	4	4	5	4	4	5	5	3	3	4	3	3	5	4	3	3	4	3	5	4
259	5	2	5	3	5	2	2	1	5	5	4	4	2	3	1	5	5	3	5	1	2	4	4	5	3	5	5	5	5	5	3	4	5	4	1	4	7	1	7	7	7	4	4	1	3	7	4	4	7
262	4	3	3	3	2	1	1	1	2	2	1	2	1	4	2	3	1	2	2	2	3	4	4	2	2	3	4	4	4	4	3	5	3	3	3	5	2	3	5	3	3	6	5	3	7	4	4	5	3
265	4	2	4	2	4	2	2	2	3	3	3	2	2	2	2	4	4	2	4	2	2	3	2	2	2	4	4	4	4	5	5	5	6	5	6	3	3	6	6	5	5	3	3	5	3	5	5	5	6
267	4	3	3	4	2	3	3	4	3	5	3	3	2	4	3	3	3	2	2	3	2	5	5	3	2	5	5	5	5	5	6	6	6	6	3	6	2	6	6	6	2	2	2	2	7	6	6	6	4
269	3	4	1	5	1	3	5	3	1	1	2	5	3	1	5	2	1	5	1	5	5	5	5	3	5	5	4	3	2	3	1	4	2	3	1	6	2	2	1	7	4	7	1	7	5	3	3	1	1
271	3	2	3	2	3	1	1	1	1	3	1	2	1	1	1	4	3	1	3	2	3	4	4	2	4	3	5	4	4	5	5	5	5	5	3	4	3	7	4	4	3	4	4	5	3	3	5	4	5
274	5	3	3	2	3	1	1	1	5	5	2	5	2	4	3	5	5	2	5	1	1	1	1	1	1	1	5	5	5	5	7	4	4	5	4	3	6	6	7	3	5	6	7	7	7	6	5	4	4
275	4	5	4	4	4	2	1	3	4	2	4	4	2	3	4	2	4	4	4	3	4	4	4	1	4	3	5	3	3	4	5	4	3	3	3	3	2	2	5	5	3	3	2	2	5	5	3	5	4
276	3	3	3	3	3	1	2	1	2	4	4	4	3	4	3	5	3	2	2	3	3	4	4	1	4	4	4	3	3	4	4	4	4	3	3	3	4	4	4	5	4	5	5	5	4	5	4	5	4
280	1	2	3	1	3	2	2	3	3	3	3	4	1	3	3	4	4	1	3	3	3	3	3	3	4	3	4	4	4	4	6	6	6	4	4	7	2	7	6	7	2	2	2	4	2	6	6	3	6
282	3	1	4	1	4	1	1	1	3	2	1	3	1	2	1	3	5	1	5	3	4	3	4	1	4	4	3	3	3	3	7	5	3	3	4	7	2	1	3	6	7	5	3	5	3	4	4	5	6
288	3	2	2	2	3	1	1	1	2	2	2	1	1	1	1	1	2	1	3	1	1	1	1	1	3	2	4	4	4	5	5	4	4	2	1	6	3	5	4	5	4	4	5	2	2	2	3	2	1
293	5	1	4	1	3	1	1	1	4	1	1	3	1	3	1	3	3	1	3	1	5	5	3	1	4	4	4	3	3	4	4	5	6	7	1	5	3	1	5	7	6	6	6	5	5	5	3	5	5
294	5	2	5	2	5	2	2	2	5	4	2	4	2	4	2	4	5	4	4	2	5	5	4	3	5	5	2	1	4	4	7	6	6	7	6	6	7	6	7	7	7	7	2	6	6	7	6	6	7
296	3	2	3	3	3	1	1	1	3	2	2	2	1	1	1	2	4	1	1	1	4	4	4	1	2	3	4	4	4	4	6	6	6	5	4	2	1	6	2	4	6	6	1	3	2	6	6	6	6
297	4	2	4	2	4	1	1	1	2	1	2	1	2	2	3	3	3	2	3	2	4	5	5	3	2	4	5	4	4	5	5	6	6	5	6	6	2	6	3	2	2	3	6	6	5	6	3	5	4
300	5	3	3	3	3	1	1	1	1	2	3	1	1	1	1	1	1	1	3	1	4	4	4	1	3	5	5	5	5	5	1	4	4	4	4	7	1	3	1	7	4	7	7	7	7	4	4	7	1
301	5	1	5	1	5	1	1	1	5	5	1	5	1	5	1	5	5	1	5	1	1	1	1	1	1	1	5	5	5	5	7	7	7	7	7	7	7	7	7	7	7	7	7	7	7	7	7	7	7
305	4	2	3	1	3	4	2	1	4	2	1	4	2	2	2	3	3	1	4	2	2	2	2	1	1	1	2	2	2	2	4	4	3	3	1	3	1	3	3	3	3	5	3	2	3	4	4	4	4
306	3	3	3	3	3	3	3	3	3	3	3	3	3	3	3	3	3	3	3	3	2	2	2	2	2	2	5	5	5	5	3	3	3	3	3	3	3	3	3	3	3	3	3	3	3	3	3	3	3
307	4	3	4	2	4	1	1	1	2	2	2	3	1	4	1	3	3	2	4	1	3	3	3	1	1	2	5	5	5	5	6	6	6	4	3	2	6	6	6	6	6	6	6	4	6	6	6	6	6
313	3	3	3	3	3	3	3	3	3	3	3	3	3	3	3	3	3	3	3	3	4	4	4	4	3	3	3	3	3	3	4	4	4	4	5	4	4	4	4	4	4	4	4	4	4	4	4	4	5
314	3	3	4	2	4	1	1	1	4	3	2	3	3	3	4	4	4	2	4	4	4	5	5	2	4	4	4	4	4	4	5	5	5	3	2	6	5	4	3	6	2	5	5	3	6	5	5	4	5
318	3	4	3	4	3	1	2	2	3	3	4	2	1	3	1	3	2	2	3	1	1	4	5	4	4	2	5	5	4	5	4	5	6	3	2	2	2	6	6	4	2	5	3	7	3	4	5	4	3
322	3	2	2	2	3	1	1	1	3	1	1	2	1	2	2	3	3	1	2	1	5	4	5	2	4	3	5	4	4	4	3	3	4	3	3	1	2	3	4	6	5	6	5	1	2	4	4	5	4
326	4	3	3	2	3	1	1	1	3	4	3	3	1	4	3	3	3	2	3	3	3	4	3	2	4	4	5	5	4	4	2	5	5	6	4	5	2	2	2	5	3	3	5	3	5	4	5	5	3
327	5	1	5	1	5	1	1	1	5	5	1	1	1	3	1	5	4	1	5	1	2	4	2	1	2	4	5	4	4	4	4	4	4	4	4	6	6	6	6	6	5	6	6	6	4	4	4	4	4
329	4	1	4	1	4	1	1	1	4	3	1	4	1	1	1	3	3	1	4	1	3	3	3	2	2	4	4	4	4	4	4	6	6	3	1	6	2	5	4	3	2	5	5	3	5	5	5	5	4
335	2	5	2	5	2	2	5	2	2	2	5	5	2	2	5	2	2	5	2	5	4	4	3	2	5	4	3	3	3	3	4	4	4	4	4	4	4	4	4	4	4	4	4	4	4	4	4	4	4
338	5	1	5	1	5	1	1	1	5	3	1	3	1	3	1	5	5	1	5	1	1	3	3	1	3	5	5	5	5	5	7	7	7	7	7	4	7	7	1	1	1	1	1	1	1	1	1	1	7
343	3	5	2	4	2	2	3	2	2	2	3	3	3	2	3	2	3	3	2	3	4	5	5	3	3	4	3	3	2	3	3	3	3	3	2	2	4	4	2	5	5	4	4	3	6	4	3	3	3
344	3	3	3	1	3	1	1	1	3	3	1	1	1	3	1	3	3	1	3	1	1	1	1	1	1	1	5	5	5	5	7	7	7	7	7	7	7	7	7	7	7	7	7	7	7	7	7	7	7
345	1	1	1	1	1	1	1	1	2	5	1	5	1	5	1	5	4	1	1	1	1	3	5	1	1	5	5	5	5	5	1	1	1	1	1	4	4	4	4	4	4	4	4	4	4	4	4	4	1
349	5	2	5	1	5	2	2	1	5	5	3	5	2	5	2	5	5	1	5	2	4	5	5	4	5	5	5	5	5	5	6	6	7	7	7	6	4	4	6	4	6	4	3	4	6	7	7	5	7
351	4	4	2	3	3	3	3	3	3	3	3	4	3	2	3	2	3	3	2	4	2	4	4	2	2	4	4	4	4	4	3	1	3	5	4	3	3	4	2	3	3	4	2	3	3	4	2	4	3
353	4	5	2	4	3	2	3	1	3	5	2	4	2	4	4	4	4	2	3	4	3	5	5	2	5	4	5	5	4	5	4	5	5	3	2	4	6	7	4	6	3	5	4	7	6	6	4	5	6
355	4	2	5	3	3	3	2	2	4	4	3	4	2	3	2	4	4	3	4	4	4	3	3	3	3	5	5	5	5	5	4	4	4	4	4	4	4	4	4	4	4	4	4	5	4	4	4	4	4
361	4	3	3	2	3	1	2	1	3	2	2	2	2	2	2	2	3	2	3	1	3	1	1	1	1	1	1	1	1	1	4	4	4	4	4	4	4	4	4	4	4	4	4	4	4	4	4	4	4
371	5	1	5	1	3	1	1	2	1	3	1	2	1	4	1	5	5	1	4	1	3	2	2	2	1	4	5	5	4	4	6	5	6	6	6	6	2	2	3	2	6	6	2	2	2	5	3	6	6
375	4	3	3	3	3	2	2	2	2	2	2	3	2	2	3	3	3	2	4	3	4	3	4	1	2	2	3	4	4	4	4	4	5	5	5	2	4	3	4	6	4	5	5	5	4	5	3	5	6
376	4	2	3	3	4	3	2	1	4	4	1	3	2	3	2	4	3	3	2	1	4	4	5	2	3	3	5	5	4	5	6	6	6	5	5	7	7	7	6	7	6	6	5	6	5	6	5	6	5
378	3	5	3	3	3	4	2	5	4	3	5	2	4	3	1	3	3	3	3	4	4	4	3	2	2	2	5	5	3	5	5	4	3	6	4	5	1	1	1	4	2	7	7	7	4	6	6	5	4
381	3	3	3	2	2	2	2	2	3	2	4	4	3	2	2	3	3	2	2	2	4	4	3	1	4	1	4	4	4	4	4	4	4	4	4	4	5	1	5	5	5	5	5	5	5	5	5	6	6
384	4	4	4	2	4	2	2	1	2	4	4	2	1	3	3	4	4	2	4	2	4	4	4	4	4	4	3	4	3	3	3	3	3	2	2	3	3	3	3	3	3	6	4	3	5	5	5	5	3
386	3	3	2	1	4	3	2	1	4	2	1	4	2	4	3	3	2	1	3	2	2	4	4	2	2	4	4	4	4	4	4	3	3	2	3	2	3	4	4	6	4	7	6	7	4	6	2	4	2
387	2	2	1	4	1	1	3	1	1	3	1	3	1	3	4	3	2	4	1	3	3	3	4	3	2	4	5	3	2	4	3	4	5	5	5	4	3	2	2	4	3	5	7	5	6	5	3	4	3
388	3	5	1	3	1	1	3	1	3	1	4	4	3	3	3	3	3	3	1	3	4	3	3	2	3	4	4	4	4	4	2	2	2	1	1	7	7	6	3	5	1	2	6	4	3	3	1	3	1
389	2	5	2	5	1	2	5	1	1	1	3	4	1	2	5	2	2	5	1	5	5	5	4	5	5	5	5	5	3	4	1	5	3	1	1	6	1	1	3	7	7	6	2	3	5	4	5	5	1
392	3	4	2	5	3	2	2	3	4	4	3	4	1	2	2	3	2	3	3	2	3	4	3	1	4	4	3	4	4	4	3	5	4	5	5	5	4	5	6	7	6	2	3	3	5	6	5	4	6
393	4	3	3	3	3	2	3	3	3	3	1	2	2	2	2	4	4	2	3	2	4	4	5	4	3	4	5	5	5	5	3	3	3	3	2	5	5	2	4	4	1	4	4	3	2	4	4	4	4
395	1	2	4	2	5	1	1	1	5	5	1	5	3	5	2	5	5	1	5	2	5	5	5	3	5	5	5	5	5	5	2	3	1	1	4	1	1	1	4	4	4	7	4	4	4	4	6	7	4
401	3	4	2	3	1	1	1	1	2	2	5	3	1	2	1	3	3	3	2	1	2	2	4	1	1	4	5	5	5	5	2	3	3	2	1	7	1	1	1	5	6	4	7	7	7	7	2	2	2
403	3	1	4	1	3	1	3	2	3	2	4	4	1	2	3	3	3	2	3	3	3	5	5	2	4	4	4	3	4	4	6	5	5	5	3	6	5	6	3	6	5	4	2	2	5	6	5	6	6
404	3	4	2	3	3	2	3	2	3	3	4	4	3	3	3	3	3	2	3	2	4	5	4	2	3	5	3	3	3	3	4	3	1	4	7	7	7	7	7	7	7	7	6	2	7	7	4	7	4
414	4	2	2	3	2	2	1	2	1	2	2	2	2	1	2	2	3	2	2	1	2	3	3	3	3	3	3	3	3	4	2	4	3	4	4	2	1	4	3	4	4	5	5	5	5	5	4	5	4
415	5	2	5	1	4	1	1	1	4	5	3	5	3	3	2	4	4	1	5	2	5	2	2	1	1	5	5	3	5	5	3	3	3	3	2	1	1	1	2	5	7	7	6	3	7	6	6	5	6
419	3	3	3	3	3	3	3	3	3	3	3	3	3	3	3	3	3	3	3	3	1	1	1	1	1	1	5	5	5	5	1	1	7	6	4	4	4	4	4	4	4	4	4	4	4	4	4	4	3
420	3	2	3	1	2	1	2	1	2	3	3	3	3	2	1	3	2	1	3	1	4	4	3	3	4	4	5	5	5	5	2	4	2	3	1	6	2	6	5	6	4	4	4	4	4	4	5	4	4
421	3	2	4	1	4	1	3	1	3	4	3	4	3	4	3	4	4	3	4	3	1	5	5	3	3	3	5	5	4	4	3	4	4	3	4	7	1	1	4	4	1	7	7	7	7	5	5	5	6
422	4	4	4	2	4	1	2	1	4	4	3	2	1	3	3	3	3	1	4	2	3	4	4	2	4	4	4	4	4	4	4	4	5	5	4	7	7	6	6	4	6	6	6	6	6	4	5	7	5
423	3	4	1	4	1	1	3	1	3	1	2	3	1	2	3	2	2	2	3	1	3	3	4	1	2	5	4	4	5	5	2	4	3	3	1	1	1	1	5	7	1	6	6	7	7	5	4	1	1
425	5	4	4	3	3	4	4	1	4	3	1	4	1	5	3	5	3	3	5	3	2	3	3	1	2	4	4	4	4	4	5	5	5	5	2	2	2	1	4	5	2	4	4	2	5	4	3	5	6
426	4	3	4	2	2	2	2	2	2	3	2	3	2	2	3	4	4	4	4	2	4	4	4	2	4	3	4	4	4	4	5	4	5	6	6	2	2	6	3	5	3	6	4	6	4	5	3	6	6
427	4	4	3	2	3	2	2	2	3	4	2	3	2	4	3	3	2	2	3	2	2	4	2	2	3	4	4	4	3	4	4	4	4	4	4	6	2	3	3	3	5	3	3	3	4	4	3	4	4
430	4	2	3	3	2	2	2	2	3	2	2	3	2	3	2	3	3	2	3	2	2	3	5	1	3	4	5	5	4	5	1	1	4	6	2	5	5	1	4	4	4	2	2	2	1	1	4	4	4
435	3	3	3	3	4	1	1	1	4	4	4	2	1	4	1	4	2	2	4	1	2	3	3	1	1	3	4	4	4	4	6	6	6	6	6	6	6	6	6	6	4	4	6	6	2	6	5	6	6
436	4	2	4	1	3	1	1	1	1	2	1	1	1	1	1	4	4	2	4	1	2	4	4	1	4	4	5	5	5	5	5	5	6	6	7	7	2	5	2	1	1	4	7	7	7	7	3	4	3
438	3	2	2	2	3	2	2	2	4	4	2	4	2	5	4	5	5	2	4	2	2	3	2	1	2	4	4	4	4	4	5	4	6	6	6	2	3	4	3	3	3	6	5	3	5	4	3	4	5
444	3	3	3	3	2	3	3	3	3	3	4	3	2	2	2	3	3	3	2	3	4	4	4	4	4	4	4	3	3	3	4	4	4	3	3	5	3	4	4	4	4	5	4	5	4	4	4	4	4
451	3	3	3	1	3	1	1	1	3	4	1	4	1	3	1	4	4	1	3	1	4	4	4	2	2	5	5	4	4	4	6	6	6	6	6	3	2	2	2	2	4	2	3	5	3	5	4	6	5
452	3	3	3	3	3	2	3	2	2	2	3	4	2	3	3	2	2	2	3	3	2	2	2	2	2	2	2	2	2	2	3	3	5	3	3	3	3	3	3	3	3	3	3	2	2	2	2	2	4
459	2	5	2	5	2	3	4	4	2	1	3	2	2	2	4	3	2	5	2	2	4	4	4	4	4	4	3	2	3	3	2	2	2	2	1	5	4	4	4	4	4	5	5	5	4	4	4	4	2
460	4	1	2	1	2	1	1	1	1	1	2	1	1	2	1	3	3	1	2	2	3	4	3	1	2	2	5	3	4	3	3	5	4	4	4	3	3	3	2	6	3	7	5	6	6	5	4	6	4
462	5	2	5	1	5	1	1	1	5	5	2	5	1	5	1	5	5	1	5	1	1	1	4	1	1	5	5	5	5	5	6	5	7	7	7	7	1	4	7	5	4	5	1	1	5	6	5	5	6
472	1	3	2	4	3	2	4	2	3	4	3	3	4	4	4	4	4	4	4	4	5	4	3	2	1	2	3	3	3	2	5	5	5	4	4	4	4	5	3	3	3	3	3	5	4	3	3	4	2
475	4	2	3	1	4	2	1	2	3	5	3	3	2	5	3	5	5	2	4	1	1	5	5	1	2	5	5	5	5	5	5	6	6	5	2	5	5	1	7	5	5	3	1	5	5	6	6	7	6
479	3	4	3	4	2	3	3	2	2	3	2	3	1	3	3	3	2	4	2	4	4	4	4	3	3	4	4	3	3	4	4	4	4	4	3	5	3	4	3	4	4	5	5	4	5	5	4	4	5
480	3	4	3	4	3	2	4	2	2	3	2	3	2	3	5	3	4	4	3	5	4	4	4	4	4	4	4	3	3	3	4	3	3	3	3	5	3	3	5	5	6	3	4	2	2	4	3	4	3
486	2	2	3	3	3	3	3	3	2	2	2	2	2	2	2	2	2	2	2	2	1	1	1	2	2	2	4	4	4	4	5	5	5	5	5	5	5	5	5	5	5	5	5	5	5	5	5	5	5
491	3	4	3	3	3	3	3	3	2	2	4	4	2	3	4	3	2	3	3	4	3	4	4	2	3	4	4	3	3	4	3	3	4	4	3	6	5	4	4	6	6	5	2	3	4	5	4	5	4
497	4	3	3	3	3	2	1	1	3	3	3	3	3	3	3	4	3	1	3	3	3	4	5	1	3	5	4	4	4	4	3	4	5	4	2	4	4	4	4	4	4	3	6	6	5	6	4	4	5
498	3	4	2	2	2	4	4	2	3	2	4	4	1	3	4	3	2	4	4	4	4	4	4	4	4	4	3	3	3	3	4	5	6	6	4	3	3	3	3	6	3	3	3	4	5	3	3	4	4
499	4	3	3	4	4	3	4	3	4	3	4	4	4	3	4	3	3	3	3	3	4	5	5	4	4	5	5	4	5	5	2	4	4	4	2	7	5	4	2	7	6	1	2	2	3	6	4	6	5
500	4	2	3	1	3	2	1	2	3	3	3	2	1	3	2	4	3	4	4	2	1	4	4	3	3	3	5	5	5	5	6	6	6	6	3	1	1	1	1	1	3	6	6	6	6	2	4	6	5
506	3	3	4	2	2	3	3	3	3	3	3	4	2	3	3	3	2	3	3	3	1	5	5	1	3	4	5	5	5	5	5	6	6	6	4	4	5	6	5	5	3	4	1	1	1	1	4	4	4
508	3	4	3	2	4	3	4	3	1	1	3	3	1	1	3	3	3	2	4	3	4	5	5	3	3	3	4	3	3	2	6	6	6	5	5	5	5	5	5	5	5	4	4	6	3	5	6	3	4
509	5	1	3	1	3	1	1	1	3	3	1	1	1	3	1	4	3	1	3	1	2	4	4	2	3	4	4	4	4	4	6	6	6	6	6	6	6	3	4	4	4	3	3	3	3	4	4	4	5
511	5	3	5	1	4	1	1	1	4	3	1	2	1	4	1	4	4	1	4	1	3	4	4	2	3	4	4	4	4	4	5	4	5	5	2	4	3	4	3	4	2	7	5	4	6	4	5	5	6
512	3	3	5	1	5	1	1	1	5	5	1	5	1	5	3	5	3	3	5	3	2	5	5	1	3	5	5	4	4	4	2	3	3	3	1	1	1	7	1	7	1	4	4	4	1	4	4	4	4
515	4	2	2	2	4	1	1	2	3	3	3	3	3	2	4	3	4	3	4	1	1	5	5	3	1	1	5	5	3	5	4	3	4	5	4	4	7	1	3	5	2	3	3	5	2	5	2	5	6
520	4	4	3	3	3	2	4	3	4	3	2	4	2	2	3	3	3	3	3	3	3	4	5	3	4	5	4	3	3	4	3	4	4	4	3	4	4	3	5	5	4	5	5	4	6	5	4	5	4
526	3	2	5	2	4	2	2	2	5	3	2	4	2	4	3	5	4	2	5	2	4	4	4	2	3	5	5	5	5	5	5	5	5	5	4	2	5	2	3	4	5	5	3	3	4	5	5	5	5
527	2	2	3	1	2	1	1	1	3	1	2	2	1	1	1	3	3	2	3	1	3	4	3	3	3	5	5	4	2	5	5	5	5	5	4	6	6	4	2	4	2	3	2	2	7	4	4	4	5
533	2	5	3	4	1	4	4	4	1	1	5	5	2	2	4	2	2	5	2	4	5	5	5	5	5	5	5	5	5	5	2	4	2	2	1	7	2	2	2	7	7	7	7	6	6	6	3	7	7
535	1	2	3	4	5	5	4	3	3	4	4	3	3	3	3	4	4	4	4	4	4	3	5	4	4	3	4	4	5	4	7	6	7	7	6	7	6	7	6	7	6	7	6	7	6	5	6	6	6
536	4	1	4	1	4	1	1	1	4	4	1	1	1	4	1	4	4	1	4	1	3	4	4	3	3	3	4	4	4	4	4	4	4	3	3	3	3	5	5	5	3	4	4	4	3	4	4	4	4
538	3	4	2	2	3	1	2	2	5	5	3	4	2	5	3	5	4	1	3	3	5	4	5	2	3	4	5	4	5	5	4	5	6	3	1	7	7	5	7	7	5	4	5	4	3	5	5	6	6
541	4	3	3	3	4	1	1	1	3	2	1	5	2	4	3	5	5	2	4	2	3	5	4	3	1	5	3	3	3	3	6	6	6	6	6	6	6	6	6	6	6	6	6	6	6	6	6	6	6
547	3	3	2	2	3	3	1	1	3	4	2	3	1	2	1	4	3	1	2	1	1	3	4	1	5	4	5	5	4	4	5	6	6	4	3	6	7	2	2	1	2	7	7	7	6	5	1	7	6
550	4	4	4	2	4	2	2	2	4	4	2	3	2	4	4	4	4	2	4	3	4	4	4	2	3	3	5	4	4	4	6	6	6	6	5	5	4	4	5	2	2	5	4	4	4	4	3	5	6
558	3	2	3	3	4	2	2	1	5	5	3	3	3	5	3	4	5	3	4	2	4	4	4	4	4	4	5	5	5	5	5	5	6	6	6	2	2	4	2	5	3	4	6	3	4	4	3	3	4
559	3	4	3	3	4	2	2	1	3	4	3	4	2	4	2	4	3	1	4	3	4	5	4	2	2	5	4	3	4	4	3	5	5	5	5	5	5	5	4	4	5	5	4	3	3	5	5	5	5
560	5	1	5	1	5	2	2	2	5	4	2	4	2	4	2	4	4	2	4	2	3	3	4	4	4	5	5	5	5	5	5	4	6	7	7	7	1	1	4	4	1	6	5	1	1	6	5	5	5
566	1	1	2	1	2	1	1	1	2	2	1	2	2	2	2	2	2	2	2	2	1	1	2	1	2	1	5	3	3	3	4	4	4	4	1	1	1	4	4	4	1	5	5	7	4	4	5	5	5
568	2	1	1	1	1	1	1	1	1	1	1	1	1	1	1	1	1	1	1	3	5	5	5	5	5	1	3	3	3	3	1	1	1	1	1	7	1	1	1	7	4	7	7	7	1	4	1	4	1
570	1	5	5	1	5	1	1	1	3	4	5	5	3	3	3	4	1	3	3	3	2	5	1	1	1	1	1	1	1	1	1	1	1	1	1	4	3	4	4	4	4	4	4	4	4	4	4	4	4
573	3	1	3	2	4	1	1	1	3	1	1	1	1	2	1	4	3	1	3	1	3	4	5	2	4	5	5	4	4	4	6	5	6	5	5	7	7	3	5	6	7	7	6	5	3	2	4	5	6
575	5	4	4	4	4	5	1	1	3	4	1	1	2	3	1	4	3	2	3	2	3	3	4	2	4	2	4	4	5	5	5	5	5	4	3	4	6	4	3	2	6	7	5	3	4	4	6	6	4
577	2	2	4	2	3	1	2	1	2	4	2	3	1	3	1	3	3	2	4	1	2	5	5	1	2	2	5	5	5	5	5	5	6	4	4	6	4	1	6	6	1	6	2	5	5	4	4	6	6
578	4	3	4	2	4	2	3	2	3	3	3	4	3	4	3	4	4	2	4	3	3	4	3	2	2	1	4	4	3	4	4	5	4	2	2	6	5	6	6	3	2	3	2	2	2	4	4	4	6
579	2	2	2	3	2	3	2	2	2	1	2	3	3	1	4	2	2	3	2	3	3	5	3	3	3	1	3	1	2	2	2	4	4	3	2	5	5	4	4	7	2	2	3	4	4	4	4	5	2
581	5	1	5	1	5	1	1	1	5	5	1	5	1	5	1	5	5	1	5	1	5	5	5	1	5	4	5	5	5	5	5	5	5	3	4	4	4	5	7	6	4	4	4	3	5	7	7	6	5
584	4	2	4	2	4	2	2	2	4	4	2	4	2	4	2	4	4	2	4	2	2	5	5	1	3	5	5	5	5	5	5	5	6	6	6	3	3	1	5	2	3	5	5	5	5	6	5	5	4
586	2	4	2	4	2	4	4	2	2	1	3	4	2	1	4	2	2	4	1	5	4	5	4	4	4	4	3	2	2	3	3	3	3	3	3	4	4	4	4	4	4	4	4	4	4	4	4	4	3
590	3	4	3	3	3	3	2	1	4	3	1	1	1	2	3	2	4	2	2	3	4	5	5	1	4	4	5	5	5	4	1	2	3	3	7	1	4	4	5	7	7	4	4	1	3	4	4	1	1
592	5	2	4	2	5	2	1	2	5	5	2	4	4	5	2	5	5	2	5	2	1	5	5	1	1	5	5	5	5	5	7	7	7	6	5	7	7	7	7	7	7	7	7	7	6	7	7	7	7
594	2	4	3	2	2	1	1	2	2	2	2	3	1	1	2	2	2	1	2	1	2	4	4	2	2	3	5	4	5	5	2	4	4	5	3	5	5	5	5	6	4	6	6	5	6	4	4	5	2
595	4	2	3	2	2	2	1	2	3	2	3	2	2	2	3	2	3	2	3	2	3	4	4	3	4	5	5	5	4	4	4	2	2	4	5	3	6	5	5	7	6	6	5	4	5	4	3	3	4
599	3	2	4	2	3	2	2	1	3	3	1	3	1	2	2	3	3	2	3	1	4	4	2	2	3	5	5	4	5	5	3	4	4	3	2	2	2	2	2	4	2	4	3	3	7	4	4	4	4
603	1	5	5	1	5	1	1	5	1	1	3	5	1	5	2	5	2	2	5	3	4	5	5	1	1	5	5	5	5	5	7	3	5	3	1	1	4	1	7	7	3	5	1	2	3	6	6	6	7
604	3	1	1	1	1	1	1	1	1	1	1	1	1	1	1	4	3	1	1	1	4	4	4	4	4	5	5	3	5	5	1	3	6	6	3	6	3	6	6	6	3	5	5	4	4	4	3	4	5
608	2	3	2	3	3	3	4	2	3	3	4	3	2	3	3	3	3	3	3	3	4	5	5	3	3	4	5	5	4	4	3	3	3	3	4	5	4	5	4	4	4	4	4	4	4	4	5	4	5
609	4	2	3	1	3	1	1	1	3	2	3	3	1	4	3	5	3	3	3	2	5	5	5	3	1	5	5	5	3	5	5	5	5	5	4	2	1	5	5	6	6	5	3	3	2	4	5	5	5
611	5	1	5	1	3	1	1	1	5	5	1	5	1	5	1	5	5	1	5	1	2	1	1	1	1	5	5	5	5	5	4	4	7	4	1	1	1	1	1	1	1	4	4	4	4	4	1	4	4
613	4	2	4	2	1	1	1	1	4	5	1	5	1	5	1	5	4	1	4	1	4	4	1	1	2	4	5	5	5	5	5	5	5	4	1	7	7	4	4	5	5	5	4	4	4	5	5	4	4
617	3	5	2	3	2	2	2	1	3	2	4	3	2	2	3	3	2	2	2	3	3	4	4	1	4	3	5	2	3	5	1	3	3	3	1	2	2	3	1	7	1	1	1	3	3	2	7	4	3
618	5	1	5	1	5	2	1	1	5	4	1	5	2	2	2	4	5	5	5	4	3	4	2	4	4	4	5	5	5	5	3	4	3	3	7	7	4	2	5	5	6	2	7	5	5	2	4	5	7
622	3	2	3	3	3	1	1	1	2	4	1	4	1	4	2	4	3	3	4	2	1	1	2	1	3	4	5	5	5	5	5	4	5	5	6	6	5	6	5	6	5	6	5	6	3	6	5	6	6
623	4	2	3	1	3	1	1	1	3	3	3	2	4	2	3	2	3	2	2	2	4	4	5	2	2	3	4	3	4	4	4	4	5	5	4	6	4	6	4	6	5	3	5	4	5	6	6	5	4
633	1	3	3	2	3	3	2	1	5	3	2	5	3	3	3	4	3	1	4	2	4	5	3	1	2	5	5	4	5	5	3	3	2	3	5	7	5	3	6	7	4	6	5	5	5	6	4	5	4
634	5	1	5	1	5	1	2	2	5	4	2	4	2	4	2	4	4	1	5	1	3	3	3	3	4	5	5	5	5	5	5	4	6	7	7	7	1	1	5	5	1	6	6	1	1	7	6	7	6
636	5	1	5	1	5	1	1	1	5	5	1	3	3	5	1	5	5	1	5	1	5	5	5	5	3	4	5	5	5	5	6	3	6	7	5	3	3	3	2	2	2	4	2	2	2	5	4	4	6
637	5	4	4	2	4	2	1	1	5	3	3	4	1	1	1	5	3	1	3	1	5	5	5	4	4	5	5	5	5	5	3	1	3	5	3	7	1	5	1	7	7	7	7	7	7	5	1	1	4
647	3	1	5	1	5	1	1	1	5	5	1	5	3	5	1	5	5	2	5	2	3	3	1	1	1	5	5	5	5	5	7	4	7	7	7	7	1	7	1	7	1	7	7	1	7	4	1	1	7
650	5	1	4	1	5	1	1	1	4	3	1	5	2	5	1	5	5	1	5	1	1	1	5	1	1	5	5	3	5	5	7	5	7	7	2	5	5	4	4	4	4	4	4	4	4	7	7	7	7
657	2	4	3	3	2	1	4	1	3	1	4	3	1	4	4	3	2	4	3	3	4	4	4	2	4	4	3	3	3	4	4	4	4	4	4	4	4	4	4	5	5	4	4	4	4	5	4	5	5
660	3	4	2	4	1	1	3	1	3	3	1	2	1	2	3	2	2	1	2	3	3	3	4	4	5	3	4	4	3	4	1	1	2	2	1	5	3	4	1	7	4	5	6	3	4	4	3	5	3
668	3	3	3	3	3	3	2	3	3	3	3	3	2	4	3	3	3	3	3	3	4	2	4	4	4	2	2	3	3	3	4	4	4	4	4	4	4	3	4	4	4	4	4	4	5	4	4	5	3
678	3	2	3	1	3	2	1	1	3	3	1	3	1	2	1	3	3	1	2	1	3	3	3	1	2	4	5	5	5	5	4	3	3	5	4	4	2	1	6	4	5	4	5	5	5	7	5	5	5
679	2	4	3	3	3	1	3	1	2	3	3	4	1	2	3	2	3	3	3	3	4	5	5	3	4	4	4	4	4	4	4	4	4	4	1	5	1	7	3	5	2	2	4	4	2	4	2	3	3
685	3	2	3	4	3	2	1	3	3	2	3	2	1	1	3	3	3	1	3	1	5	5	5	4	5	5	5	4	3	3	3	1	3	4	1	3	1	2	3	5	6	7	6	6	6	5	4	4	1
689	3	3	3	3	3	3	3	3	3	3	3	3	3	3	3	3	3	3	3	3	1	1	1	1	1	1	5	5	5	5	4	4	4	4	4	4	4	5	4	4	4	4	4	4	4	4	4	4	4
691	4	3	4	2	4	3	4	2	4	2	2	4	3	4	4	3	4	1	3	2	5	5	5	3	5	2	5	3	2	2	2	3	3	2	1	5	3	1	3	5	2	3	5	4	1	3	2	2	1
692	4	4	3	4	4	1	1	1	3	3	3	2	3	3	4	2	3	3	3	1	5	5	3	1	5	4	4	3	4	3	4	4	3	3	3	5	5	4	5	4	2	5	5	5	6	4	4	5	3
693	3	3	2	3	2	3	3	2	2	2	3	2	2	2	2	3	2	2	2	2	3	4	4	3	5	3	3	3	3	3	3	3	3	2	5	5	5	4	4	5	5	4	5	4	5	5	5	5	3
694	5	3	4	2	3	1	2	2	4	3	2	4	1	3	3	5	4	2	4	2	4	4	3	4	4	5	4	4	5	5	3	5	5	3	5	6	6	6	6	5	7	6	6	4	6	5	3	5	4
702	5	2	4	4	5	1	1	1	2	1	5	3	2	3	5	2	2	3	3	5	5	4	3	2	4	4	3	2	3	3	1	5	3	4	1	7	7	6	6	7	7	7	7	5	6	6	5	4	3
703	3	4	3	3	3	3	3	3	3	3	4	3	2	2	2	3	3	3	2	3	4	4	3	3	3	3	4	4	3	4	3	3	3	4	2	6	6	6	4	6	5	5	5	3	4	5	4	4	3
704	5	3	5	3	3	3	3	1	5	5	3	3	1	5	2	3	3	3	5	2	5	5	5	1	5	3	5	3	5	5	5	5	7	5	5	5	5	5	5	7	5	5	1	5	5	4	5	5	3
708	2	4	2	4	2	2	2	2	2	2	2	3	2	2	4	2	3	4	2	3	3	4	4	2	5	3	2	2	2	2	3	3	3	5	1	4	3	3	2	5	4	4	4	2	2	3	3	4	6
709	3	2	3	2	3	1	1	1	3	3	2	3	1	3	2	3	3	2	3	2	3	4	4	1	3	4	4	4	4	4	1	2	2	1	1	4	2	4	5	6	3	5	6	3	4	6	4	5	5
721	4	2	4	1	4	1	1	1	4	4	1	1	1	4	1	4	4	2	4	1	4	5	5	2	5	5	5	5	3	5	6	5	5	4	5	3	3	1	3	2	3	6	6	6	6	5	4	7	6
723	4	4	3	3	3	1	4	3	4	3	2	4	3	4	3	3	3	2	4	3	4	4	3	3	2	5	5	5	5	5	6	6	6	6	6	6	5	5	5	4	4	4	4	4	4	5	4	5	6
729	4	2	3	1	3	1	1	1	3	3	1	3	3	3	3	3	3	1	3	1	5	4	4	3	4	3	4	4	4	4	4	4	6	4	2	5	5	5	4	4	2	4	4	4	4	4	4	4	5
740	4	1	5	3	3	2	3	1	4	4	3	5	2	4	4	4	4	2	3	2	3	4	4	4	4	4	4	4	4	4	5	4	4	4	4	4	4	4	4	4	4	4	4	4	4	4	4	4	5
742	3	3	4	1	3	2	2	2	5	5	3	3	2	3	2	3	3	3	3	2	2	3	4	3	3	5	5	4	4	5	5	2	5	5	1	4	1	5	5	5	4	4	4	3	4	5	5	4	5
747	4	2	4	3	3	2	2	2	4	4	2	4	4	2	2	4	4	2	4	1	2	3	4	3	5	4	5	5	5	5	2	6	5	1	1	7	7	6	6	7	7	7	7	7	6	5	5	5	6
748	4	4	2	4	1	2	2	1	3	3	2	4	2	3	3	3	2	2	3	2	4	4	5	4	2	5	5	4	4	5	3	4	5	5	6	3	3	3	5	5	5	6	6	4	6	5	4	4	4
749	3	2	3	2	2	1	1	2	3	4	3	3	2	3	3	3	3	1	4	2	4	4	2	1	3	5	5	5	5	5	6	3	2	3	2	5	3	6	2	6	3	3	2	2	1	5	4	4	6
755	2	5	3	5	2	3	4	3	3	3	4	4	3	2	4	3	3	4	2	4	3	3	3	4	4	3	4	3	3	3	2	2	2	4	7	6	3	7	7	7	4	4	3	2	4	3	5	5	5
756	3	3	3	3	4	3	4	4	5	4	3	4	3	4	3	4	4	2	4	2	4	4	3	3	3	3	4	4	4	4	3	2	3	4	4	3	4	4	4	4	5	5	5	5	4	4	3	5	3
757	3	3	3	2	3	2	2	1	3	4	3	4	2	3	2	4	3	2	4	2	4	4	3	2	2	5	5	5	5	5	4	6	6	6	4	4	3	3	6	4	4	5	3	4	2	5	4	4	6
766	2	4	2	4	1	1	2	1	2	2	4	2	2	2	2	2	3	4	2	2	4	4	4	1	4	4	4	4	3	4	4	4	4	2	3	7	6	5	4	6	4	7	5	5	5	3	3	5	3
769	5	1	5	1	5	1	1	1	5	5	1	5	1	5	1	5	5	1	5	1	1	1	1	1	1	5	5	5	5	5	7	7	7	7	7	7	7	1	1	1	1	1	1	1	1	7	1	7	7
770	3	2	3	2	3	2	2	2	2	3	2	4	2	2	2	3	3	2	2	2	4	4	4	2	1	4	4	4	4	4	6	6	6	4	5	5	3	1	4	5	4	3	3	3	3	7	7	6	7
773	4	4	2	5	3	2	3	4	2	1	5	5	3	1	4	2	3	2	1	2	5	5	5	2	5	5	4	3	4	3	1	2	1	2	1	7	5	2	3	7	6	7	7	7	6	5	5	6	4
774	5	3	4	1	4	3	1	1	4	3	3	4	3	1	2	4	3	1	4	2	1	1	3	1	5	5	5	1	3	4	3	3	3	1	2	4	3	4	3	4	4	4	4	4	2	2	3	4	3
783	4	1	4	1	4	1	1	1	4	4	2	4	1	4	1	4	4	1	4	1	2	2	1	1	1	3	4	5	5	5	5	6	6	4	1	6	2	1	7	4	5	7	5	1	4	6	7	6	6
796	4	2	4	1	4	1	3	3	4	5	1	4	2	5	2	5	4	1	5	2	4	4	4	1	3	4	5	5	5	5	5	4	6	5	3	5	4	3	3	3	4	5	5	1	2	6	4	5	6
800	5	1	5	1	4	1	1	1	3	1	1	3	1	1	1	3	3	1	3	1	4	4	4	1	3	5	4	4	3	4	3	3	3	3	3	1	1	1	4	5	1	3	3	7	2	3	2	3	3
803	4	4	3	1	4	1	1	1	4	4	1	3	1	4	3	5	5	1	4	2	1	3	3	1	1	5	4	5	5	5	6	6	6	6	6	5	5	5	5	6	6	5	5	5	6	6	6	6	5
804	4	1	5	1	5	1	1	1	5	5	1	2	2	5	2	5	5	1	5	1	5	5	4	2	3	4	5	5	5	5	7	7	7	7	7	7	7	7	7	7	7	7	7	7	7	7	7	7	7
807	3	2	3	2	3	2	2	2	3	3	2	4	2	3	3	3	3	2	3	2	3	4	5	3	4	4	4	3	4	4	5	4	5	4	3	5	5	5	3	5	5	4	4	4	2	4	2	5	6
808	2	2	3	3	2	2	1	1	3	2	2	2	1	2	2	3	4	2	3	2	1	1	1	1	1	1	4	1	4	1	2	3	5	3	3	1	3	3	2	3	3	2	3	2	3	3	2	3	5
817	4	3	3	2	2	1	2	3	2	3	2	5	3	3	4	3	3	2	3	3	4	5	5	5	5	5	4	4	4	4	4	4	5	4	4	3	4	4	4	4	5	4	4	5	3	4	5	4	4
819	3	2	3	2	2	2	2	2	3	3	3	3	2	2	2	2	3	2	3	2	2	4	3	2	2	4	5	4	5	5	4	4	5	4	3	5	3	3	3	5	3	5	3	4	4	4	4	3	4
820	5	1	3	1	2	1	1	1	2	1	1	5	1	1	1	3	2	1	2	1	3	4	5	1	5	4	5	4	3	4	6	4	6	6	7	6	2	1	1	7	3	5	3	7	7	2	2	3	2
822	2	3	3	2	3	4	3	2	3	3	2	2	3	3	3	2	3	3	2	3	3	2	3	3	1	2	2	2	3	3	3	3	5	4	3	4	3	4	2	2	5	3	4	4	3	4	4	4	3
828	4	2	4	2	3	1	1	1	3	3	2	3	3	4	3	3	3	1	3	1	3	3	3	1	3	2	5	5	5	5	6	6	6	5	5	7	7	7	7	5	4	6	7	7	4	6	7	7	7
831	5	1	5	1	5	1	1	1	5	5	1	5	1	5	1	5	5	1	5	1	1	4	4	1	2	1	5	5	5	5	7	6	7	7	5	1	3	3	4	3	2	2	2	5	2	5	2	5	7
844	4	2	2	2	3	1	2	1	3	1	3	1	1	1	1	3	2	1	3	2	3	4	4	2	2	1	5	3	5	5	2	3	3	2	1	7	1	4	2	4	1	3	3	7	4	2	4	3	3
849	3	2	3	1	3	1	1	1	3	3	3	4	3	3	2	3	3	1	3	1	3	3	3	2	2	3	4	4	3	3	4	3	4	3	3	4	3	4	3	4	3	4	3	4	3	5	5	5	2
851	3	3	3	2	3	1	4	1	4	2	2	4	3	4	2	2	3	2	4	4	4	4	4	4	4	4	4	4	4	3	5	6	6	5	6	6	3	2	2	3	5	6	6	5	2	6	5	6	5
856	2	2	1	1	2	1	2	2	1	2	1	2	3	1	5	1	2	5	2	5	3	3	3	3	3	2	3	2	3	2	3	4	4	3	4	3	4	4	4	4	4	4	4	4	4	4	4	4	3
857	5	3	3	2	3	1	1	1	3	3	1	3	1	5	3	3	3	1	3	1	3	3	3	1	5	3	5	5	5	5	4	5	5	4	1	7	7	7	7	7	4	7	7	4	7	5	4	4	5
861	2	4	2	5	2	2	4	3	2	2	4	4	3	2	4	2	1	5	2	4	4	4	4	2	4	4	4	3	4	5	3	4	3	3	2	6	4	5	5	6	6	5	5	7	5	4	4	5	3
867	5	5	5	5	5	5	4	3	3	3	4	2	1	2	2	2	2	2	2	2	5	5	5	1	5	5	4	1	1	1	4	1	1	4	4	2	1	4	4	7	7	7	7	7	7	5	5	5	6
869	3	3	2	3	3	3	3	4	3	4	4	4	3	3	3	3	3	4	3	4	3	3	2	3	3	4	4	1	4	4	4	4	5	5	4	5	3	2	6	3	2	5	5	4	6	5	5	5	5
875	3	5	3	4	3	2	5	3	2	3	5	3	2	2	3	2	2	4	2	4	3	4	5	3	3	3	4	3	3	3	4	4	4	4	1	7	7	5	4	7	7	6	5	5	5	4	5	5	4
877	3	3	3	2	2	1	2	1	3	2	3	5	1	1	1	2	3	1	3	3	3	4	3	1	4	3	4	4	3	4	5	5	6	7	3	1	1	2	1	6	6	6	5	5	3	5	5	6	5
878	3	2	4	1	4	1	1	1	1	3	2	4	2	3	2	3	3	1	4	1	1	1	1	1	1	4	4	4	4	4	5	5	6	6	5	5	5	5	4	3	4	5	3	3	3	4	5	5	5
879	3	4	1	5	1	4	3	2	2	2	3	3	2	2	3	2	1	4	2	3	5	5	5	5	4	5	3	3	2	4	1	4	1	1	1	5	3	7	3	7	4	4	5	7	5	7	7	6	6
886	4	3	3	1	3	1	1	1	2	3	3	1	1	1	1	3	3	2	3	1	1	1	1	1	1	4	4	4	4	4	4	3	4	4	4	4	4	4	4	4	4	4	4	4	4	4	4	4	5
892	5	4	4	3	4	1	1	1	5	5	1	5	1	5	1	5	5	1	5	1	2	4	5	1	5	5	5	5	5	5	3	4	5	1	1	7	1	1	1	1	1	7	7	1	4	4	6	6	2
893	2	5	2	4	2	5	4	2	1	1	5	5	1	1	4	1	2	4	2	2	5	5	5	2	5	5	2	1	2	1	2	1	1	1	1	4	1	3	3	7	7	1	7	7	7	4	4	4	1
902	4	2	5	1	3	1	2	1	5	5	3	4	1	5	1	5	4	1	5	2	3	5	2	1	4	5	5	3	5	5	4	6	6	7	1	7	4	4	5	7	5	7	4	1	6	5	7	6	4
909	4	3	3	3	3	2	3	1	3	3	2	5	3	3	4	3	4	3	3	3	3	3	3	4	2	2	3	2	4	3	4	4	4	3	3	6	6	4	3	4	5	3	5	5	4	4	5	5	3
919	4	3	3	2	3	2	3	3	3	3	3	4	2	3	2	3	3	2	3	2	3	3	4	1	4	4	4	4	4	4	5	5	5	5	3	5	5	3	5	4	4	5	3	3	4	4	3	4	4
923	3	3	3	2	3	1	1	1	3	3	1	3	1	1	1	3	3	1	3	2	3	3	3	1	2	3	4	3	3	3	5	4	5	4	5	1	1	6	6	4	4	7	6	2	3	6	6	2	6
926	5	1	5	2	5	2	1	1	5	5	1	2	2	4	1	4	5	1	5	1	2	2	2	1	2	5	5	5	5	5	7	7	7	7	7	7	7	2	7	4	5	7	7	4	4	4	4	4	6
932	5	1	5	1	5	1	1	1	5	5	1	5	1	5	1	5	5	1	5	1	4	4	4	1	4	4	5	5	5	5	1	1	3	1	1	7	7	2	7	7	7	7	7	4	7	7	4	7	7
939	3	2	3	2	4	1	2	1	3	3	2	2	2	3	2	3	4	2	2	1	3	3	3	1	1	3	3	3	3	3	4	4	4	4	4	4	4	4	4	4	4	4	4	4	4	4	4	4	4
945	3	1	5	1	5	3	3	1	5	5	1	5	3	3	3	3	3	3	3	1	3	3	3	3	3	5	5	5	5	5	4	4	4	4	4	4	4	4	4	4	4	4	4	4	4	4	4	4	7
961	5	3	4	4	5	4	4	3	5	4	3	5	3	5	4	5	5	1	4	4	4	5	2	2	3	1	5	3	5	5	3	4	5	2	2	3	1	4	3	3	3	4	4	5	4	4	3	5	4
963	4	5	3	4	3	5	5	1	3	5	5	5	1	4	5	5	4	5	3	5	3	5	2	3	3	3	5	4	2	4	5	4	4	3	4	4	4	6	4	5	4	5	4	4	4	3	4	5	5
965	3	2	3	1	3	1	1	1	3	3	1	3	2	3	2	3	3	1	3	1	1	1	1	1	1	1	4	4	4	4	5	5	5	4	5	5	5	5	5	5	5	4	4	4	4	4	5	5	5
968	2	2	2	2	2	2	2	2	2	1	2	1	1	1	1	2	2	2	2	2	1	1	1	1	1	1	1	1	1	1	1	1	1	1	1	1	1	1	1	1	1	1	1	1	1	1	1	1	1
971	3	3	3	3	3	1	1	1	1	1	4	5	3	1	5	5	1	3	3	3	1	1	1	1	1	1	5	3	3	3	4	4	4	4	4	4	4	4	4	4	4	4	4	4	4	4	4	4	4
973	3	3	3	3	3	3	3	1	3	1	4	3	1	1	2	2	3	3	3	3	3	5	5	1	5	3	4	1	3	4	4	5	5	3	4	3	3	3	5	4	1	1	1	2	1	4	4	4	5
974	3	3	3	3	3	3	3	3	3	3	3	5	3	3	3	3	3	3	3	3	5	5	5	1	3	4	3	3	3	3	4	4	5	4	4	4	3	4	4	4	4	4	4	4	4	4	4	4	4
984	3	2	3	2	3	1	1	1	3	4	1	3	2	4	1	4	4	1	4	1	3	3	3	2	3	5	5	5	5	5	4	4	5	4	4	1	1	1	4	4	1	1	6	1	1	6	5	4	5
993	4	2	3	2	3	1	1	1	3	3	1	3	1	3	2	4	4	2	4	1	3	3	3	3	3	3	4	4	4	4	5	5	5	4	4	4	3	4	4	4	4	5	4	5	5	5	4	4	4
1001	5	1	5	1	5	1	1	1	5	5	1	1	3	5	1	5	5	1	5	1	1	1	1	1	1	1	5	5	5	5	7	5	7	7	7	1	6	4	7	7	7	1	1	1	1	7	7	7	7
1025	3	3	3	3	1	1	1	1	4	3	4	4	1	3	4	2	2	4	2	4	5	5	5	1	3	5	5	5	5	5	5	5	5	5	1	4	4	4	4	4	4	4	4	4	2	6	7	6	1
1027	3	3	3	3	3	2	1	3	3	1	4	2	3	2	4	3	3	3	3	4	1	1	1	1	1	1	1	1	1	1	1	1	1	1	1	1	1	1	1	1	1	1	1	1	1	1	1	1	1
1028	4	3	1	1	4	3	3	1	1	3	2	1	1	5	2	2	2	2	3	2	2	2	2	2	2	2	2	2	2	2	3	3	3	3	3	3	3	3	3	3	3	3	3	3	3	3	3	3	2
1029	3	3	3	3	4	2	2	2	3	2	2	3	3	5	4	4	2	3	4	3	1	3	3	1	1	4	5	1	5	5	5	6	6	5	1	7	7	7	1	7	7	6	6	5	5	4	3	3	7
1040	3	3	3	3	3	3	3	3	3	3	3	3	3	3	3	3	3	3	3	3	2	2	3	3	2	3	3	4	3	5	5	5	5	7	3	5	3	3	3	3	2	4	4	4	4	4	4	4	4
1041	4	2	4	3	4	3	3	3	3	3	3	3	3	3	3	3	4	4	4	2	2	3	3	2	2	2	4	4	4	4	4	4	4	4	4	4	4	4	4	4	4	4	4	4	4	4	4	4	7
1048	2	4	3	4	2	2	3	1	4	3	4	5	3	4	2	2	4	4	4	3	5	5	4	1	4	3	5	5	5	5	3	4	3	7	5	4	4	4	4	7	3	6	3	4	4	3	4	3	4
1055	5	1	5	1	5	1	1	1	5	5	1	5	1	5	3	5	5	1	5	1	4	1	3	1	1	5	5	5	5	5	5	7	7	5	4	7	7	7	7	7	7	7	7	7	7	7	7	7	7
1056	3	4	3	2	3	1	1	1	1	4	3	3	2	4	3	3	3	3	3	3	2	4	4	2	3	4	5	5	5	5	5	5	5	5	5	5	5	6	4	3	4	3	5	5	2	6	4	4	4
1065	2	4	2	3	3	3	3	2	3	2	5	3	2	3	3	3	3	4	3	3	3	3	3	2	3	3	4	4	4	4	4	5	5	5	5	6	6	6	6	6	4	7	6	7	4	4	5	4	4
1067	2	3	2	3	2	2	2	2	1	1	4	2	3	1	3	3	3	1	2	2	2	2	2	2	2	2	4	3	3	4	3	4	4	4	4	5	5	4	4	4	4	3	3	3	3	4	4	4	3
1073	4	3	2	2	3	2	3	2	2	3	3	3	3	3	3	2	2	2	2	2	2	2	1	2	1	2	2	5	5	5	4	7	7	7	7	7	7	7	7	7	6	4	4	3	3	5	4	4	3
1079	4	5	3	2	4	1	1	2	3	3	4	5	3	3	3	2	3	3	2	3	3	3	2	3	2	3	3	2	4	2	3	4	2	1	2	3	4	1	4	3	3	2	3	1	4	4	3	4	4
1083	3	5	3	3	2	4	4	4	2	2	5	4	2	2	2	2	2	4	2	4	4	5	5	1	4	4	4	4	4	3	5	5	5	4	4	7	1	1	1	7	7	7	7	7	7	5	2	5	2
1086	3	3	3	4	4	4	4	3	5	5	3	5	2	5	2	5	5	2	5	1	3	3	3	3	2	3	4	4	4	4	6	5	4	5	5	5	5	3	4	3	5	5	3	5	6	4	5	5	5
1105	3	5	3	3	2	4	3	2	2	1	4	4	1	1	1	2	3	3	1	4	5	5	3	1	5	3	3	3	3	3	4	4	3	1	1	5	1	1	4	7	3	7	4	5	5	4	4	1	4
1109	5	2	5	1	5	2	2	1	5	5	2	4	2	5	2	5	5	2	5	2	2	5	5	2	4	3	5	5	5	5	4	5	3	4	2	7	1	5	5	5	6	7	1	2	2	7	6	6	4
1112	3	5	3	2	3	2	3	1	3	3	3	3	3	3	2	3	3	1	3	1	3	4	4	1	4	4	4	4	4	4	5	1	6	6	1	5	4	1	4	6	6	6	6	4	4	5	4	5	5
1115	5	1	5	1	5	1	1	1	5	5	1	1	1	5	1	5	5	1	5	1	5	5	3	1	1	3	5	5	5	5	7	7	7	7	4	7	7	7	7	7	7	7	7	7	7	7	7	7	7
1118	3	5	4	3	3	1	1	1	5	1	1	2	5	3	3	4	3	3	3	1	4	4	4	4	4	4	4	4	3	3	4	4	4	4	4	4	4	4	4	4	4	4	4	4	4	4	4	4	4
1119	3	5	3	3	2	1	2	1	2	3	1	3	1	1	2	5	4	4	2	4	2	3	4	1	5	4	3	4	3	5	6	4	6	6	6	5	5	5	6	4	5	6	6	5	6	5	5	6	6
1120	5	3	5	3	4	2	5	1	5	5	4	5	3	3	3	5	5	1	5	3	5	5	5	1	5	1	5	5	5	5	6	3	7	1	1	7	7	1	7	1	7	7	7	7	7	7	7	7	4
1128	5	3	3	2	5	1	1	1	5	5	1	3	1	5	1	5	5	1	5	1	5	5	5	1	1	4	5	5	5	5	3	5	3	4	1	7	6	5	6	7	7	7	7	7	6	7	6	6	3
1137	4	4	4	4	3	4	2	4	2	3	4	4	2	4	4	4	4	3	4	2	3	1	4	2	3	2	3	3	2	4	4	4	4	4	2	4	3	5	4	4	3	4	3	4	5	4	3	4	4
1138	1	5	2	5	3	5	5	3	3	3	5	5	1	3	5	5	5	3	3	5	4	3	3	1	1	1	5	1	4	4	1	4	4	4	1	1	1	1	1	1	1	1	1	1	1	1	1	1	1
1143	4	3	4	3	3	3	3	3	4	3	4	3	2	4	3	3	4	3	4	2	3	3	3	1	3	4	4	3	4	4	5	4	3	4	3	4	3	2	6	4	4	4	3	4	4	5	5	6	4
1145	5	3	5	3	5	3	3	3	5	3	3	5	3	5	3	5	5	3	5	3	2	3	2	3	3	3	3	3	3	3	5	5	5	5	5	5	5	5	5	5	5	5	5	5	5	5	5	5	5
1151	4	3	3	4	3	3	4	3	4	3	3	3	3	3	4	4	4	4	4	4	2	2	2	2	2	2	4	4	4	4	3	3	3	4	4	4	4	4	4	4	4	4	4	4	4	4	4	4	4
1153	3	3	3	2	4	2	1	1	3	4	1	1	1	4	1	5	5	1	5	1	4	4	4	1	4	5	5	5	5	5	5	6	6	6	6	6	5	6	5	6	6	6	7	7	7	7	7	7	6
1160	3	2	3	2	3	2	1	1	4	3	2	3	2	4	2	3	4	2	3	1	5	5	5	3	4	3	4	4	4	4	1	4	5	2	4	2	1	6	3	6	6	6	6	6	3	5	4	6	4
1177	4	3	3	2	2	3	3	3	3	3	3	4	2	2	2	4	4	3	3	4	1	1	1	1	1	1	1	1	1	1	1	1	1	2	2	1	1	1	1	2	2	1	1	2	4	3	2	2	1
1184	5	4	2	2	1	2	2	2	3	2	3	3	3	3	3	3	3	3	3	3	4	3	3	3	2	2	2	2	3	2	5	5	5	4	3	3	3	4	4	4	3	3	3	3	3	3	5	4	5
1186	3	3	3	3	3	3	3	1	3	3	3	3	3	3	3	3	3	3	3	3	3	3	3	3	3	3	3	3	3	3	4	4	4	4	4	4	4	4	4	4	4	4	4	4	4	4	4	4	4
1193	4	2	3	3	2	2	3	2	2	4	3	3	2	2	3	3	3	3	3	2	2	2	2	2	2	2	2	2	2	2	4	4	2	2	6	2	5	4	2	2	4	4	4	3	3	3	4	3	3
1210	3	4	5	2	4	1	3	1	4	4	1	4	3	4	3	5	3	4	5	3	1	1	1	1	1	1	5	5	5	5	3	3	3	5	5	5	5	5	5	5	5	5	4	4	4	5	5	5	6
1215	1	1	4	1	1	1	1	1	1	1	1	1	1	1	1	1	1	1	1	1	2	2	2	2	2	2	2	2	2	2	1	1	1	1	1	1	1	1	1	1	3	3	3	3	3	3	3	3	3
1219	5	1	5	1	5	2	1	1	5	5	1	5	3	5	2	5	5	2	5	1	1	1	1	1	1	1	5	5	5	5	3	3	4	3	5	4	3	3	3	3	3	4	5	4	4	4	4	2	7
1220	3	4	3	3	3	3	4	2	4	3	4	3	4	3	4	3	3	5	4	4	3	4	4	1	3	4	4	3	5	5	3	4	4	4	3	5	5	5	5	6	6	6	7	7	5	4	4	5	3
1232	4	3	3	2	3	1	1	1	3	1	1	1	2	3	3	3	4	2	3	2	2	3	3	1	1	3	5	5	5	5	4	3	4	3	3	1	2	4	3	4	4	3	4	4	4	4	5	4	3
1234	1	1	1	1	1	1	1	1	1	1	1	1	1	1	1	1	1	1	1	1	1	1	1	1	1	1	4	4	4	4	4	4	4	4	4	4	4	4	4	4	4	4	4	4	5	5	4	5	5
1245	1	1	5	1	1	1	1	1	3	3	1	4	1	1	2	3	3	2	3	3	4	3	4	4	2	3	3	3	3	3	5	5	5	5	5	5	4	3	4	4	4	4	5	5	5	5	5	5	5
1254	2	4	4	5	4	3	2	4	3	4	4	3	4	4	3	4	3	4	2	4	3	4	3	4	3	5	3	4	5	3	4	6	5	4	5	5	5	5	5	4	5	5	5	5	6	4	4	5	5
1255	5	2	5	1	5	1	1	1	5	3	1	5	5	5	3	3	3	1	1	2	1	1	1	4	4	4	2	3	3	3	2	3	4	3	4	4	4	4	4	4	4	4	4	4	4	4	4	4	4
1257	1	5	3	3	3	3	3	3	3	3	3	3	3	3	3	3	3	3	3	3	1	1	1	1	1	1	3	3	3	3	4	4	4	4	4	4	4	4	4	4	4	4	4	4	4	4	4	4	4
1262	4	4	1	4	4	5	2	4	2	4	4	1	1	3	1	3	2	2	5	5	4	1	5	2	5	4	1	2	4	4	3	3	6	2	6	2	6	2	6	2	6	2	6	2	2	6	6	3	2
1273	4	3	3	3	3	1	3	2	4	5	5	5	2	4	3	5	4	2	4	3	3	3	3	1	3	5	5	5	5	5	5	3	3	3	1	4	4	4	4	4	4	4	4	4	4	4	4	4	4
1276	3	3	3	3	3	3	3	3	3	3	3	3	3	3	3	3	3	3	3	3	2	2	2	2	2	2	2	2	2	2	3	3	3	3	3	3	3	3	3	3	3	3	3	3	3	3	3	3	3
1289	5	1	5	1	5	1	1	1	5	5	1	5	2	2	2	5	5	1	5	1	1	1	1	1	1	1	5	5	5	5	3	3	3	1	3	4	3	4	3	3	3	3	3	3	3	3	3	3	2
1293	4	1	3	2	4	1	2	4	1	3	3	2	4	2	3	2	3	2	3	2	2	3	4	1	2	3	3	2	3	2	2	4	3	5	2	1	2	6	7	4	3	2	1	5	7	6	3	4	3
1298	2	3	2	3	3	3	1	1	3	4	1	2	1	4	1	3	3	2	3	1	2	3	4	1	1	5	5	5	5	5	1	1	1	5	1	7	5	2	1	5	6	7	7	7	7	3	4	7	4
1309	3	2	3	2	3	2	1	1	4	3	1	4	2	3	3	3	3	3	3	3	2	2	2	2	2	2	3	3	3	3	2	2	2	2	5	5	2	4	4	4	4	4	4	4	4	4	4	4	4
1313	5	2	5	1	5	2	1	2	4	4	2	4	2	4	2	4	4	2	4	2	1	1	1	1	1	4	4	4	4	4	6	6	6	6	3	2	2	2	2	4	3	2	3	3	3	3	5	4	6
1317	4	2	4	3	4	2	3	2	4	3	1	2	4	3	3	3	2	2	4	3	4	4	4	1	4	2	4	4	4	4	5	5	5	4	2	5	5	4	4	6	4	4	2	2	4	4	4	5	2
1321	2	2	3	4	3	4	4	3	4	4	3	4	3	2	2	2	2	3	2	4	4	2	1	3	2	3	4	2	4	3	5	5	5	3	5	6	4	4	5	5	3	4	3	2	5	6	5	6	5
1322	5	2	5	5	5	1	1	1	5	5	2	2	2	4	4	5	5	2	4	1	2	2	2	3	3	3	5	5	5	5	5	6	4	4	4	4	4	4	4	4	4	4	4	4	4	4	4	4	7
1325	1	1	1	1	1	1	1	1	1	1	1	1	1	1	1	1	1	1	1	1	1	1	1	1	1	1	5	5	5	5	6	6	6	6	6	6	6	6	6	6	6	6	6	6	6	6	6	6	6
1326	3	3	3	1	3	2	1	1	3	2	2	3	3	3	3	3	3	1	3	2	4	3	3	2	4	3	5	4	4	4	4	3	3	3	2	6	2	4	4	5	4	2	2	2	3	5	5	5	4
1328	3	2	3	1	3	1	1	1	3	3	3	3	3	3	1	3	3	1	3	1	3	4	4	1	3	4	5	4	5	5	4	3	5	5	1	7	7	3	4	4	4	4	3	6	6	4	4	6	4
1329	3	3	3	3	3	3	3	3	3	3	3	3	3	3	1	3	3	3	3	3	4	4	2	2	3	2	3	3	3	4	5	5	5	5	5	5	5	5	5	5	5	5	5	5	5	5	5	5	5
1331	5	5	5	1	5	2	1	1	5	5	2	5	3	5	2	5	5	2	5	2	1	1	1	1	1	1	1	5	5	5	7	7	7	7	7	7	7	7	7	7	7	7	7	7	7	7	7	7	7
1341	3	3	3	3	3	3	3	3	3	3	3	3	3	3	3	3	3	3	5	3	3	3	3	3	3	3	3	3	3	3	4	4	4	4	4	4	4	4	4	4	4	4	4	4	4	4	4	4	4
1342	4	3	4	3	3	2	1	2	3	2	3	3	1	3	2	4	3	2	3	2	4	5	5	2	3	2	3	3	4	4	2	2	3	3	4	7	7	3	6	6	3	2	4	2	6	5	3	5	2
1366	4	3	4	2	2	1	1	1	2	4	3	4	2	3	2	3	3	1	4	1	4	3	1	3	3	3	5	5	5	5	3	3	5	2	1	1	1	2	6	5	5	5	5	1	1	4	5	5	5
1371	3	1	4	2	3	1	3	1	4	3	3	1	4	3	4	2	1	2	4	3	4	4	4	3	4	3	5	3	2	4	3	3	4	3	6	6	3	6	3	3	5	5	3	5	4	4	4	3	7
1372	4	2	4	2	3	3	5	2	3	4	3	3	4	4	4	3	4	2	4	3	3	4	3	4	5	5	4	3	4	4	5	5	4	4	4	6	6	6	3	6	5	4	4	4	4	5	5	5	5
1378	2	3	4	2	3	2	2	2	3	2	2	3	2	2	3	2	2	2	2	2	4	3	1	2	3	4	5	3	3	4	5	5	5	5	4	4	4	5	6	4	4	5	4	4	3	5	3	5	5
1387	5	1	5	1	5	1	1	1	5	5	1	1	1	5	1	5	5	1	5	1	1	1	1	1	1	5	5	5	5	5	7	7	7	7	7	1	1	7	7	1	4	4	4	4	4	4	4	4	7
1393	4	1	3	1	3	2	3	3	2	3	3	3	3	3	2	3	3	3	3	3	3	2	3	3	3	3	4	3	2	3	4	5	3	5	4	5	3	5	5	2	5	5	5	2	4	5	4	2	6
1397	5	1	5	1	5	1	1	1	4	4	1	4	3	4	1	5	5	1	5	1	3	3	2	3	3	5	5	5	5	5	7	7	7	7	7	7	5	7	1	1	7	1	1	1	1	7	7	7	7
1400	5	3	5	3	2	3	5	5	5	5	5	5	3	3	3	5	5	3	5	2	2	3	2	1	1	4	5	5	5	5	3	3	4	7	4	2	7	4	7	5	3	5	7	5	4	4	4	5	4
1406	2	4	2	2	2	3	2	2	4	3	1	3	2	2	2	4	4	2	4	4	4	4	4	2	5	5	5	5	5	5	3	3	5	3	4	2	2	2	2	4	4	7	4	4	2	5	5	5	5
1409	5	3	2	2	1	1	1	1	2	4	3	2	1	3	3	3	2	2	5	3	2	1	2	2	2	2	2	2	2	4	7	3	6	2	6	2	7	2	7	4	2	7	3	3	6	3	1	5	7
1415	5	1	5	2	5	1	3	3	5	5	3	5	3	5	3	5	5	3	5	3	5	5	5	5	5	5	5	4	4	5	6	7	5	5	6	7	6	5	6	6	6	5	6	5	5	6	5	5	6
1417	4	3	4	4	4	4	4	4	4	4	3	3	3	3	4	4	4	4	4	4	1	2	2	3	3	4	4	3	2	4	5	4	4	4	4	3	6	4	3	5	4	7	6	3	5	3	4	5	5
1418	4	3	2	2	3	1	1	1	2	1	2	2	1	3	2	4	2	3	3	1	2	2	1	1	4	1	5	5	3	5	3	6	6	2	1	1	1	4	3	5	1	6	6	7	2	6	4	6	6
1419	5	5	5	1	3	1	1	1	3	3	2	3	3	3	3	3	3	3	3	3	5	5	5	1	3	3	5	5	4	4	4	4	4	4	4	4	4	4	4	4	4	4	4	4	4	4	4	4	4
1421	1	1	1	1	1	1	1	1	1	1	1	1	1	1	1	5	5	1	5	5	1	4	3	1	1	1	1	1	1	1	7	5	5	6	6	6	6	6	6	6	6	6	6	6	6	6	6	6	1
1423	3	3	3	2	3	2	2	2	3	3	3	4	3	3	3	4	4	2	4	2	3	3	3	1	3	5	3	3	4	4	4	4	4	4	2	3	3	4	4	4	4	4	4	4	4	4	4	4	4
1425	4	2	4	2	4	2	2	2	3	4	2	3	3	3	2	3	4	2	4	4	3	4	3	3	4	4	4	4	4	4	5	5	5	5	5	5	5	5	5	5	5	5	5	5	5	5	5	5	5
1426	5	1	5	5	1	1	1	1	1	1	1	1	1	1	1	1	5	1	5	1	1	1	1	1	1	5	1	1	1	1	1	1	7	1	1	1	1	7	7	1	1	1	1	1	1	1	1	1	1
1428	3	2	3	2	2	2	2	3	2	2	2	2	2	2	2	3	2	1	3	3	2	3	3	3	3	2	4	2	3	4	5	5	3	4	4	4	4	4	4	4	4	4	4	4	4	4	4	4	4
1433	3	4	3	2	3	3	4	4	4	2	4	5	2	5	5	5	3	5	4	2	1	5	1	1	3	3	5	5	5	5	4	4	4	4	1	4	1	4	5	5	4	5	3	4	4	4	6	5	6
1437	5	4	3	3	3	2	3	3	3	2	2	4	3	4	4	4	3	4	3	4	1	3	3	3	2	3	4	3	3	2	4	4	5	4	3	5	3	5	4	3	4	3	5	3	5	4	4	4	4
1442	4	2	4	2	4	2	2	2	4	3	2	4	4	3	2	4	4	2	4	1	1	1	1	1	1	1	5	4	5	5	3	2	5	6	4	5	1	1	4	4	1	4	4	1	4	4	3	1	4
1449	5	5	5	4	1	3	3	3	4	4	4	2	3	4	4	3	3	3	3	3	2	3	3	3	2	2	5	5	4	5	4	1	4	2	1	5	5	3	4	3	3	4	3	4	4	4	7	7	4
1458	5	1	5	1	3	1	1	1	4	2	1	3	2	2	1	2	2	1	2	1	3	3	3	1	4	4	4	4	4	4	3	3	3	3	3	3	3	3	3	3	3	3	3	3	3	3	3	3	4
1461	3	4	4	5	5	1	1	1	2	1	2	2	1	1	4	2	1	2	4	2	1	1	1	1	1	1	5	5	5	5	6	4	4	3	1	7	7	3	6	7	7	7	7	7	7	5	4	7	5
1465	3	4	3	3	3	3	1	1	2	3	2	3	2	2	1	4	3	1	3	2	3	3	3	1	3	4	4	4	4	4	5	4	5	5	5	5	5	1	4	5	5	5	5	5	5	5	5	5	4
1466	5	1	5	1	5	1	1	1	5	5	1	5	1	5	1	5	5	1	5	1	1	1	1	1	1	1	1	1	1	1	1	1	1	1	1	1	1	1	1	1	1	1	1	1	1	1	1	1	3
1468	5	2	2	1	3	1	3	1	1	1	1	2	1	1	2	5	5	1	5	1	3	3	2	1	2	5	5	5	5	5	7	7	7	7	4	4	7	1	4	3	4	5	1	3	3	4	4	4	7
1471	4	2	4	2	4	2	2	2	4	4	2	3	2	4	2	4	4	2	4	2	4	4	3	3	4	4	4	4	4	4	5	5	5	3	4	4	4	2	3	5	5	2	4	3	5	5	5	5	5
1472	2	2	3	3	2	2	2	2	2	2	2	2	2	3	1	1	2	1	3	2	1	1	1	1	1	1	1	1	1	1	1	1	3	1	3	3	3	3	3	3	3	3	3	4	3	2	4	4	2
1474	3	5	3	3	3	1	5	1	3	2	5	4	1	1	5	4	3	4	2	5	2	4	4	3	2	5	4	3	3	4	4	3	3	5	2	6	3	2	5	4	1	3	4	3	3	5	5	4	5
1476	3	4	3	3	3	4	2	2	5	5	2	5	3	3	2	4	4	3	3	3	3	3	3	1	4	3	5	4	4	3	3	3	6	4	4	5	3	6	5	3	5	2	5	3	5	3	6	4	6
1477	5	5	3	5	5	5	5	5	1	1	3	5	3	5	5	5	5	5	5	5	5	5	5	5	5	5	5	5	5	5	4	4	5	5	5	5	5	5	4	4	6	4	4	4	4	5	5	5	3
1478	3	3	3	3	4	3	2	1	3	3	2	3	2	4	2	4	4	2	3	3	1	1	3	2	3	3	4	4	4	4	4	4	3	3	2	6	5	4	3	5	4	4	4	4	4	4	4	4	5
1479	3	2	2	1	3	1	1	1	1	1	1	4	1	1	3	3	3	1	3	1	3	3	3	2	2	5	4	3	3	3	5	4	6	6	5	5	6	6	5	5	5	5	5	3	5	5	5	5	5
1481	3	5	3	3	3	3	3	3	4	3	3	4	4	3	3	3	3	3	3	3	5	4	5	5	4	5	3	3	3	3	4	4	4	4	1	4	4	4	4	3	4	4	4	4	4	4	3	4	4
1483	5	1	3	2	2	3	2	1	4	1	2	4	2	4	1	4	4	1	4	2	2	3	3	1	3	4	5	5	5	5	5	3	5	3	1	3	1	3	5	4	4	4	5	5	5	5	5	5	5
1484	4	3	3	1	3	4	3	2	4	3	2	3	3	3	3	4	3	4	3	3	3	3	5	1	2	5	5	5	5	5	4	4	3	3	2	5	4	4	4	4	5	3	3	5	5	3	4	4	5
1485	1	2	5	1	3	1	3	2	3	3	1	3	2	4	2	3	3	1	3	2	1	1	2	1	2	4	4	3	4	4	4	5	7	5	4	1	3	4	4	5	4	5	5	4	4	6	7	4	5
1486	1	3	3	1	1	1	4	1	4	4	4	4	1	3	4	4	4	1	1	1	3	4	4	4	4	4	5	1	5	5	7	4	7	7	4	7	7	7	7	7	7	7	7	7	7	7	7	7	7
1490	3	5	2	2	3	1	5	3	3	1	5	5	2	2	2	4	4	5	3	2	1	1	1	1	1	2	4	4	5	5	5	1	1	1	1	1	2	2	3	3	1	5	4	5	2	5	3	5	5
1501	3	5	5	1	5	1	1	1	5	5	1	5	1	5	1	5	5	4	4	1	2	5	1	3	2	2	4	2	3	2	3	5	3	4	5	4	4	3	5	3	4	3	4	1	3	5	3	4	5
1503	3	2	4	2	4	1	2	1	4	4	1	3	1	3	2	5	5	2	5	2	4	3	1	1	3	2	5	5	5	5	3	4	4	2	5	1	1	4	1	7	4	7	3	4	7	5	6	6	5
1505	5	5	5	5	5	3	5	2	3	1	5	4	3	1	5	4	3	4	4	5	2	4	4	4	5	5	4	3	5	3	3	3	3	3	4	2	4	2	4	2	2	3	3	2	4	2	5	2	4
1507	3	1	3	1	2	1	1	1	3	1	1	1	1	1	1	1	3	1	2	1	2	3	3	1	3	3	5	4	4	4	3	5	5	5	5	5	5	1	5	5	3	3	4	4	5	5	5	5	2
1512	2	2	3	3	3	2	1	1	2	3	3	4	2	1	1	4	4	1	4	2	1	1	1	1	1	4	5	5	5	5	3	1	3	3	3	2	5	5	5	5	5	4	5	4	4	5	5	4	3
1525	3	3	4	2	4	1	2	2	5	5	1	2	3	4	3	4	5	3	3	3	3	1	3	1	2	5	5	5	5	5	4	4	5	4	5	6	1	3	1	3	4	2	1	4	1	5	6	6	4
1526	4	1	5	1	4	1	1	1	5	5	1	3	2	4	1	4	5	1	5	1	3	3	4	1	3	5	4	4	4	4	5	5	6	6	6	6	6	5	5	6	7	7	6	5	6	7	7	7	7
1527	3	3	2	2	2	1	3	1	1	1	2	3	4	1	2	4	3	1	2	2	5	5	3	1	5	2	5	5	5	5	5	1	2	1	2	7	1	5	2	5	2	7	4	7	1	4	5	7	4
1531	4	2	3	2	3	2	2	2	3	3	2	3	2	3	2	3	3	2	3	2	3	3	3	2	3	4	4	5	5	5	5	5	6	6	6	5	6	4	4	5	4	5	5	4	4	4	4	4	6
1532	4	3	5	3	5	3	2	2	4	3	3	5	4	4	2	3	3	2	4	2	1	1	1	1	1	5	5	5	5	5	7	7	7	7	7	7	7	7	7	7	7	7	7	7	7	7	7	7	7
1536	4	5	4	3	4	5	3	2	5	4	5	4	4	4	4	4	5	4	5	2	3	4	5	1	4	5	5	5	5	5	2	2	2	2	1	1	5	2	2	7	4	4	5	5	4	5	5	5	4
1543	3	1	3	2	4	2	1	1	4	3	2	4	2	4	2	4	4	2	4	2	2	2	3	3	3	3	5	5	5	5	5	5	5	5	4	6	3	5	5	3	6	3	5	4	6	4	5	5	6
1545	4	1	4	1	4	1	1	1	4	4	1	3	2	4	4	4	4	1	4	2	1	3	3	1	1	4	5	1	5	5	5	5	6	6	1	4	3	7	7	7	7	6	5	5	4	7	7	5	5
1547	5	5	3	5	4	5	5	5	5	5	5	4	2	1	3	3	3	2	4	5	4	4	5	2	5	5	5	5	5	5	1	1	1	1	1	7	7	7	7	7	1	1	1	7	7	4	4	4	1
1551	3	3	3	2	2	1	1	1	2	1	2	2	3	2	2	1	3	1	1	2	2	3	1	1	3	4	5	5	5	5	1	5	5	6	1	5	7	4	3	7	1	1	5	2	1	1	2	6	3
1558	5	1	5	1	5	5	1	1	5	5	1	5	1	5	1	5	5	1	5	1	1	1	1	1	1	5	5	5	5	5	7	7	7	7	7	1	1	1	7	7	7	7	7	1	7	7	7	7	7
1559	5	1	5	1	5	1	1	1	5	5	1	3	3	5	1	5	5	1	5	5	5	5	1	1	5	5	5	5	5	5	6	6	7	7	1	7	1	1	1	1	6	7	4	4	6	7	7	6	7
1564	2	2	2	2	2	2	2	1	4	3	3	2	2	2	2	4	2	2	2	2	4	4	4	4	3	5	5	3	4	4	4	3	3	6	2	3	5	5	2	6	6	3	6	3	5	5	5	5	6
1567	3	4	3	4	2	2	3	3	2	2	4	4	3	3	4	2	3	4	3	3	2	5	4	2	1	5	5	5	4	4	4	2	2	5	1	7	5	3	3	7	4	7	2	2	7	1	1	5	6
1569	3	3	3	3	3	3	3	3	3	3	3	3	3	3	3	3	3	3	3	3	2	2	2	2	2	2	3	3	3	3	1	1	1	2	2	1	2	3	3	3	2	3	2	2	3	2	3	2	3
1572	3	4	1	3	2	1	1	2	1	1	5	2	1	1	2	3	3	1	3	1	4	4	5	1	5	4	5	5	5	5	3	3	3	3	1	4	4	2	1	5	4	4	4	4	4	3	4	4	4
1575	5	5	3	5	3	5	5	5	2	2	5	2	1	1	3	3	3	5	3	1	2	2	3	1	3	4	5	5	5	5	1	1	1	1	1	1	1	6	1	7	4	1	7	1	5	7	7	6	6
1576	4	1	3	1	3	1	2	1	4	3	2	3	2	2	2	3	3	2	3	1	3	3	3	1	3	4	4	3	3	4	2	3	4	4	1	5	3	2	2	4	4	5	5	4	5	4	4	4	3
1584	1	3	2	3	1	3	1	2	4	3	3	3	5	4	3	2	3	4	3	3	4	5	4	3	2	1	5	4	3	2	3	5	3	5	2	7	5	4	1	1	3	4	4	5	5	2	5	2	7
1589	4	5	3	4	3	3	2	1	3	3	3	3	2	4	3	3	3	4	3	2	1	1	1	1	1	5	5	5	5	5	7	7	7	7	7	7	7	6	5	5	6	4	4	4	5	5	6	6	6
1594	5	1	5	1	5	1	1	1	5	5	1	5	1	5	1	5	5	1	5	1	3	3	1	1	1	5	5	5	5	5	7	5	7	7	7	4	1	7	1	7	7	7	5	1	7	7	7	1	7
1600	1	1	3	1	3	1	1	1	3	3	1	3	1	3	3	1	1	1	1	1	1	2	2	1	1	4	5	5	5	5	5	5	5	4	4	1	1	4	2	1	1	3	3	1	1	1	1	1	4
1601	3	3	3	4	5	5	4	4	4	2	4	3	3	5	3	3	2	4	3	3	4	2	4	3	3	2	2	2	4	3	4	4	4	5	6	5	4	5	5	5	5	5	5	4	5	5	4	5	3
1603	3	2	5	2	5	1	2	1	4	1	2	5	1	3	2	5	4	2	5	2	3	4	5	1	3	5	5	4	5	5	3	4	5	4	3	4	1	4	3	6	2	4	4	4	4	5	4	4	4
1607	3	4	3	3	4	4	4	4	4	4	4	4	4	4	4	4	4	4	3	3	3	4	4	4	4	3	3	3	3	4	5	5	5	5	5	5	3	4	3	5	4	3	6	5	6	5	3	5	6
1611	3	4	3	2	4	3	2	2	4	2	4	2	3	2	4	2	2	2	3	2	1	1	1	1	2	2	3	2	2	1	3	2	2	2	1	2	3	2	2	2	3	2	2	3	3	2	2	2	2
1612	4	4	2	4	1	1	1	2	1	2	4	5	1	1	1	1	3	4	3	1	5	5	4	4	5	3	3	2	4	3	3	2	3	2	4	5	5	5	6	6	6	5	4	3	5	4	3	5	6
1614	3	2	3	1	3	2	1	1	3	3	1	2	2	2	2	3	4	2	3	2	2	3	3	1	4	3	4	3	3	4	4	2	3	2	1	5	5	4	4	5	1	7	7	5	5	4	4	4	4
1623	3	3	3	3	3	2	2	2	3	3	2	5	2	3	3	5	3	5	3	3	1	1	4	1	5	5	5	5	5	5	7	4	7	4	1	4	5	3	7	7	6	5	7	7	7	7	7	7	5
1624	3	3	3	2	3	1	1	1	4	2	3	3	1	3	3	4	3	5	3	1	1	2	2	1	1	4	5	2	4	4	6	3	5	3	1	5	6	2	6	6	3	5	5	5	5	5	4	5	5
1626	5	4	4	1	3	3	3	3	4	4	3	4	3	3	3	3	3	3	3	3	5	5	3	1	4	4	5	4	4	4	4	5	4	5	4	5	4	4	4	4	4	4	4	4	4	4	4	4	4
1627	5	3	3	3	3	2	3	1	1	1	5	5	1	1	5	1	1	5	1	5	3	5	5	5	3	5	5	5	5	5	1	1	1	4	1	7	1	4	1	7	1	7	7	4	7	7	7	7	7
1633	3	5	2	3	1	2	4	4	2	2	4	2	1	2	1	1	2	3	3	2	5	5	4	1	2	2	4	2	2	2	1	2	2	1	1	7	3	5	3	7	7	1	4	1	3	6	2	3	1
1638	5	2	3	3	2	2	2	1	5	3	2	3	2	3	2	4	5	2	4	2	1	2	2	1	2	2	2	2	2	4	4	5	5	4	3	2	5	3	4	3	5	5	4	5	5	3	4	5	6
1639	3	5	2	4	3	4	5	2	5	4	3	5	3	3	2	4	3	3	4	3	3	5	4	4	4	4	4	3	3	4	3	4	5	5	4	6	6	3	5	5	5	5	5	4	5	5	5	5	5
1640	4	2	4	2	4	2	1	1	5	3	1	5	1	5	2	5	5	2	4	1	1	2	2	1	1	5	4	4	4	5	5	6	6	5	5	1	3	2	2	5	4	2	1	1	1	4	1	5	5
1645	5	5	5	5	5	5	5	5	5	5	5	5	5	5	5	5	5	5	5	5	1	1	1	1	3	1	5	5	5	5	5	6	6	6	6	6	2	2	4	5	6	4	4	4	1	6	6	5	6
1646	4	3	3	2	4	1	1	1	3	2	2	3	3	3	2	4	4	3	4	1	3	3	3	1	2	4	5	5	5	5	3	3	3	3	2	3	1	1	2	4	3	6	6	4	5	3	4	4	4
1650	4	2	1	1	5	1	1	2	3	3	1	3	4	3	2	2	2	1	2	1	3	3	3	1	1	3	4	3	4	2	1	2	1	5	1	1	1	4	5	5	4	3	2	5	3	4	4	4	5
1652	3	2	3	2	3	1	2	1	3	3	1	3	4	2	3	3	4	2	4	2	2	2	3	1	3	3	4	3	4	4	2	3	3	3	1	5	3	3	5	5	3	3	3	2	5	4	4	5	4
1656	1	1	5	1	5	1	1	1	5	1	1	5	1	5	1	5	5	1	5	1	1	5	2	1	2	5	5	5	5	5	2	4	4	4	1	7	2	4	4	7	7	7	6	4	2	5	4	4	4
1665	5	3	3	3	3	5	4	3	5	5	3	5	4	3	5	4	4	4	4	3	3	3	2	3	2	2	2	3	2	3	3	3	3	3	3	3	3	3	3	3	3	3	3	3	3	3	3	3	3
1668	4	4	3	3	2	2	5	3	3	3	4	3	5	4	5	3	4	4	3	5	2	4	3	1	4	2	4	5	3	4	3	2	3	2	2	7	5	3	3	7	4	4	6	3	4	4	4	5	4
1684	5	1	5	1	5	2	3	1	5	5	1	5	1	5	3	5	5	3	5	2	1	5	2	1	5	2	5	5	5	5	1	4	4	1	3	7	4	4	3	1	4	3	3	4	1	1	4	4	4
1694	3	1	5	2	5	2	3	1	3	2	2	5	1	1	3	5	3	2	3	4	1	1	1	1	1	1	4	4	4	4	4	5	6	6	7	7	1	3	1	1	7	4	4	4	1	4	4	4	4
1702	1	5	1	5	1	3	5	1	3	3	5	1	3	3	1	1	2	3	3	3	3	3	3	4	4	4	5	5	5	5	4	4	3	5	3	5	3	5	3	5	4	6	5	3	4	5	4	4	6
1705	3	5	3	4	4	2	3	2	5	2	3	4	3	3	5	3	3	3	3	3	2	3	3	3	3	3	4	3	3	4	7	7	7	5	5	5	6	6	6	4	4	4	3	3	3	2	2	1	7
1706	2	3	2	2	3	4	1	5	3	5	3	1	1	3	2	2	2	3	1	4	3	5	2	2	3	1	2	4	4	4	6	3	6	2	4	3	6	2	5	2	6	3	6	5	3	5	2	4	7
1708	5	1	5	1	5	1	1	1	5	5	1	5	1	5	1	5	5	1	5	1	2	2	2	1	1	5	5	5	5	5	7	7	7	7	7	4	4	5	7	3	7	5	5	5	4	7	7	7	7
1712	3	2	4	1	3	1	1	1	5	3	2	4	1	3	3	4	4	1	4	2	3	3	1	1	2	4	5	5	5	5	5	5	6	6	6	3	2	1	1	1	1	1	4	1	4	1	4	2	4
1713	1	1	1	1	1	1	1	1	1	1	1	1	1	1	1	1	1	1	1	1	5	5	5	1	5	5	5	5	5	5	4	4	5	4	5	7	7	7	7	7	7	7	7	7	7	7	7	7	7
1735	3	4	2	4	2	1	4	1	2	2	4	4	3	2	4	3	3	3	4	4	3	4	2	4	4	3	4	4	4	4	3	4	3	2	4	6	3	4	4	4	4	4	4	4	4	4	4	4	4
1737	3	4	3	3	3	1	1	1	3	3	4	2	3	3	3	3	3	1	3	1	4	4	5	3	3	5	5	4	4	4	4	4	5	4	4	5	5	5	5	5	4	5	5	5	5	5	4	4	4
1741	5	2	5	1	5	2	3	2	5	5	1	5	1	5	3	4	3	2	4	2	4	4	3	1	3	5	4	4	4	4	4	4	5	5	5	3	4	3	4	1	5	4	2	1	4	4	5	3	4
1744	5	5	3	3	3	2	4	2	3	3	3	5	4	4	5	3	5	5	5	5	3	3	2	1	3	5	5	5	2	4	3	2	4	2	1	7	7	7	4	4	5	4	5	7	7	4	5	7	4
1751	4	4	5	1	5	4	4	3	5	5	5	3	5	5	3	5	5	3	4	3	5	2	3	4	2	5	1	4	2	5	7	4	3	5	3	6	3	6	3	5	4	5	2	6	2	4	5	3	7
1754	1	1	1	1	5	1	1	1	4	3	3	2	3	3	3	5	4	4	4	1	1	1	1	1	1	1	5	5	5	5	1	2	5	5	1	7	7	1	7	5	7	4	5	7	7	5	5	5	5
1755	5	5	5	5	5	5	1	1	5	5	5	5	1	5	1	5	5	1	5	1	5	5	5	5	5	5	5	5	5	5	6	6	6	5	5	7	7	3	3	5	6	6	5	6	5	5	6	3	3
1759	3	1	3	1	2	1	1	1	3	3	1	4	1	4	2	3	4	1	3	1	3	4	4	3	1	4	5	5	5	5	3	3	3	2	1	5	1	1	2	4	1	7	7	5	6	4	1	5	4
1762	2	3	3	3	2	1	2	1	3	2	1	5	5	3	2	3	3	2	2	2	3	3	4	1	5	5	5	5	5	5	4	4	4	4	4	4	4	4	4	4	4	4	4	4	4	4	4	4	4
1765	3	3	3	3	3	4	2	2	2	3	4	4	2	2	2	3	3	3	3	3	4	4	2	1	2	2	5	3	3	3	4	4	4	4	4	4	4	4	4	4	4	4	4	1	5	4	5	5	5
1766	3	2	4	2	2	3	2	2	3	3	3	3	3	3	3	3	3	3	3	3	2	2	2	2	2	4	4	4	4	4	4	4	5	2	2	4	4	4	5	6	4	2	4	6	2	5	2	5	5
1768	5	1	5	1	5	1	1	1	5	5	1	5	1	1	1	5	5	1	5	1	5	5	5	1	1	5	5	5	5	5	7	4	5	2	7	7	7	7	7	7	7	1	7	7	7	7	1	7	1
1774	2	3	3	3	2	2	4	1	3	2	5	4	2	3	2	4	3	2	3	3	2	2	3	1	1	5	4	3	3	4	3	4	4	4	1	1	1	1	1	3	1	1	1	1	1	4	4	4	4
1778	1	5	1	5	1	5	5	5	2	2	2	5	3	2	5	4	4	5	4	5	5	5	4	1	4	3	5	1	5	5	3	2	3	4	4	4	5	4	5	5	4	4	5	6	4	5	4	5	4
1784	2	2	2	2	2	2	2	2	2	2	2	4	2	3	2	4	2	2	4	2	4	4	3	3	3	3	3	3	3	3	1	1	1	1	1	5	5	4	6	7	7	4	6	3	4	3	4	5	2
1785	1	1	1	1	1	1	1	1	1	1	1	1	1	1	1	1	3	1	2	1	1	2	2	1	1	4	4	4	4	4	4	3	3	3	3	4	3	4	4	4	4	4	4	1	3	4	5	5	5
1786	4	1	4	1	1	1	1	1	1	1	1	1	1	1	1	1	1	1	1	1	1	1	3	1	1	1	5	5	5	5	1	5	5	5	5	1	1	1	2	1	1	1	1	1	1	1	1	1	5
1789	3	3	3	3	3	2	2	2	4	3	2	4	3	3	2	4	3	3	4	3	4	4	3	2	3	4	4	4	4	4	4	4	5	5	4	4	4	4	4	4	5	5	5	3	4	4	4	5	4
1793	3	3	3	3	3	3	3	2	4	2	3	3	3	3	3	3	3	3	3	3	2	4	3	3	3	3	3	3	3	3	4	4	4	4	4	4	4	4	3	3	4	3	3	3	3	3	3	3	3
1794	5	3	4	1	5	1	2	1	4	3	5	5	2	5	3	3	4	2	4	3	3	3	4	2	4	3	5	4	3	5	5	4	5	3	4	4	4	3	5	3	4	5	5	4	5	5	3	5	5
1801	1	5	3	3	3	5	5	1	1	1	5	5	3	1	5	3	3	4	3	5	3	4	5	3	3	3	3	3	3	3	3	4	3	1	1	7	4	7	7	7	4	7	7	7	7	5	4	6	5
1807	3	1	4	3	4	1	1	1	4	4	1	2	1	3	2	1	2	1	4	1	2	2	1	1	1	5	5	2	5	5	7	5	7	7	5	6	5	6	6	2	3	4	6	1	1	4	4	4	7
1815	5	2	2	1	5	1	1	1	4	2	1	4	1	3	1	5	2	3	3	1	1	1	1	1	1	2	5	5	5	5	1	1	1	1	1	7	1	7	7	7	7	7	7	7	7	3	3	4	4
1819	3	4	3	3	3	1	3	2	4	5	2	5	3	5	4	4	4	3	4	4	3	4	4	4	2	4	5	5	5	5	6	3	5	5	5	5	5	5	5	4	1	6	6	6	2	5	5	5	5
1820	3	3	4	3	3	3	3	1	4	3	3	3	2	2	2	2	3	3	2	3	3	2	2	3	3	3	5	3	3	3	4	4	4	4	4	4	4	4	4	4	4	4	4	4	4	4	4	4	5
1824	4	1	4	1	4	1	1	1	4	4	1	4	1	4	1	4	4	1	4	1	3	3	3	4	3	1	5	3	4	5	7	5	5	5	4	5	5	6	6	1	4	4	4	4	4	4	5	7	7
1827	5	3	3	2	3	1	2	1	4	3	2	3	1	3	2	3	3	1	4	1	1	1	2	1	2	4	5	1	5	5	5	5	7	6	4	3	1	2	2	2	6	2	1	2	2	6	2	5	5
1835	3	3	3	2	3	3	3	3	3	3	3	3	1	2	2	2	3	2	3	2	3	2	2	1	2	2	3	3	3	3	2	3	2	2	4	5	5	4	4	5	4	5	4	4	5	4	4	4	4
1837	4	2	4	1	3	1	2	1	3	1	3	3	1	4	3	4	4	1	4	2	5	4	3	4	3	5	5	5	5	5	4	4	5	4	2	3	3	4	3	5	4	4	3	3	2	4	3	3	4
1838	3	4	3	3	3	3	4	4	3	3	3	3	3	3	3	3	3	4	3	4	4	4	4	3	3	2	4	4	4	4	4	4	4	4	3	5	5	3	3	3	3	3	3	3	3	3	3	4	4
1843	2	4	5	4	4	1	4	2	3	2	5	2	2	3	3	3	2	4	4	4	1	2	1	1	1	4	5	5	5	5	3	5	6	6	6	6	2	2	2	2	2	2	5	2	2	2	6	6	6
1845	2	3	2	5	3	3	4	1	4	1	3	4	3	4	5	3	4	3	3	1	3	3	3	1	3	3	5	3	3	4	2	1	3	2	1	4	1	1	4	5	4	4	4	1	1	4	5	2	2
1846	1	2	1	2	1	5	1	1	1	5	2	3	2	1	2	2	1	2	2	2	4	4	3	1	5	4	5	3	3	4	3	1	5	5	1	2	2	3	1	3	1	4	6	2	6	6	5	5	6
1848	3	5	5	5	5	5	5	5	5	3	3	3	3	3	5	3	3	5	5	5	5	5	5	1	5	1	5	1	4	4	1	1	1	1	1	4	4	4	4	4	4	4	4	4	4	4	4	4	3
1850	2	3	3	2	2	1	2	1	3	3	3	2	4	2	4	4	4	3	4	4	4	4	4	4	4	4	5	4	5	3	6	5	5	5	5	5	4	5	4	5	6	5	5	6	5	5	4	5	4
1855	4	3	3	3	3	3	3	1	3	3	1	4	3	3	3	3	3	2	3	3	3	2	3	1	3	5	5	4	4	4	3	3	4	3	3	3	4	3	4	4	4	4	4	4	1	4	4	3	4
1866	3	4	1	1	4	4	3	1	3	3	1	3	2	5	2	4	4	2	3	3	1	1	1	1	2	4	4	4	4	4	2	3	3	3	2	3	2	3	2	2	2	2	2	4	3	3	3	4	3
1868	3	1	3	3	1	1	1	1	3	3	3	3	3	1	1	3	3	2	3	1	4	4	4	3	3	3	5	4	4	5	4	3	3	3	7	4	4	5	7	7	7	7	5	4	7	6	5	5	6
1870	3	1	3	1	3	1	1	1	3	1	1	3	1	3	1	3	3	1	3	1	3	3	1	1	3	3	5	5	5	5	4	4	4	4	4	4	4	4	4	4	4	4	4	5	4	4	4	4	4
1877	3	2	3	2	1	1	2	1	3	2	3	3	2	1	2	3	3	3	3	2	1	3	4	1	2	1	5	5	4	5	3	3	4	3	5	3	2	1	5	4	4	3	4	4	4	4	4	4	4
1882	5	5	4	3	3	2	2	3	3	2	4	3	1	3	3	3	4	2	3	3	5	5	3	1	4	3	5	5	5	5	3	5	4	5	1	6	6	6	5	6	4	6	2	3	6	5	5	6	5
1887	3	3	3	3	3	3	3	3	3	3	3	3	3	3	3	3	3	3	3	3	2	2	2	2	2	2	5	5	5	5	5	5	5	5	5	5	5	5	5	5	5	4	5	4	4	4	4	4	5
1891	2	4	2	3	1	4	2	2	3	3	4	4	2	2	4	2	2	4	3	3	3	3	3	3	3	3	3	2	3	4	4	4	4	4	5	4	3	5	4	4	3	4	5	4	3	4	5	4	3
1894	4	3	4	1	3	1	1	1	3	4	2	3	1	4	2	4	4	1	4	1	2	2	1	1	1	4	5	5	4	4	5	5	5	5	4	4	3	4	3	4	3	4	4	2	4	4	3	4	6
1903	4	4	3	3	3	3	3	3	3	3	3	3	3	3	3	3	3	3	3	3	3	3	3	2	3	3	3	3	3	3	4	4	4	4	4	4	4	4	4	4	4	4	5	4	4	4	4	4	5
1907	3	1	3	1	3	1	1	1	3	3	1	2	2	2	1	2	2	1	2	1	4	4	4	1	3	5	5	5	5	5	1	4	4	1	1	7	7	1	4	7	6	3	3	3	3	3	2	4	4
1924	1	1	1	1	1	1	1	1	5	5	1	1	1	1	3	2	2	2	5	1	3	1	1	1	1	1	4	4	4	4	4	6	4	3	3	4	4	4	4	5	4	7	7	7	7	4	1	4	4
1925	4	5	5	3	3	3	4	3	4	5	4	4	4	5	4	4	3	4	4	2	4	3	4	1	3	4	4	4	4	4	4	4	3	4	4	4	4	7	4	4	4	4	4	4	4	4	3	4	4
1932	5	1	5	1	5	1	1	1	5	5	1	5	3	5	2	5	5	1	5	1	5	5	5	5	5	5	5	5	5	5	4	5	4	4	1	7	1	1	1	7	5	4	7	4	1	4	4	5	4
1935	5	1	4	1	4	1	1	1	4	5	1	3	3	4	1	4	5	1	4	1	4	4	1	2	3	4	5	5	2	4	5	5	6	5	3	2	5	2	5	3	5	2	2	1	1	6	6	5	6
1939	5	1	5	1	5	1	1	1	5	5	1	5	1	5	1	5	5	1	5	1	5	5	5	1	5	5	5	5	5	5	7	7	7	7	7	7	7	4	4	7	4	7	4	6	4	7	4	7	7
1943	3	3	4	2	5	2	3	1	5	2	2	5	2	2	3	4	4	2	4	4	3	3	3	2	3	4	4	5	4	5	5	3	5	5	3	4	5	4	4	4	6	6	5	3	5	5	5	7	5
2004	3	4	3	2	3	2	2	3	3	3	3	4	1	1	1	2	3	2	2	2	4	4	4	4	4	4	3	3	3	3	4	3	3	3	1	4	5	5	5	6	4	4	4	4	3	6	5	5	5
2025	2	4	2	4	1	1	2	1	2	2	2	2	2	2	2	2	1	4	2	3	1	4	4	1	4	3	3	3	4	3	5	5	5	5	4	5	3	4	6	6	5	3	7	3	6	7	5	5	5
2032	5	3	3	3	3	1	1	1	5	5	1	1	1	1	1	1	1	1	1	1	4	2	2	2	2	2	3	2	3	3	4	4	3	4	4	3	4	3	4	1	2	1	1	2	4	2	4	2	4
2037	2	4	3	2	2	2	2	1	2	2	2	2	3	3	3	3	3	3	3	2	4	4	4	1	2	2	3	4	4	3	5	5	5	5	5	5	5	5	5	5	5	5	5	5	5	5	5	5	5
2051	4	5	2	3	3	3	4	3	2	3	4	4	3	2	4	3	3	4	1	3	4	3	2	4	2	3	1	2	3	4	6	4	4	5	3	4	4	5	4	4	4	3	4	4	3	3	3	4	4
2056	4	3	3	2	3	2	2	1	4	4	1	3	2	5	2	4	4	2	4	2	2	2	2	1	2	5	5	5	5	5	4	4	5	5	5	5	5	5	5	5	5	5	5	3	3	3	3	4	5
2058	4	2	2	2	2	3	1	2	4	2	2	4	3	2	4	2	4	2	4	2	2	2	2	3	3	5	2	4	5	5	6	5	7	6	2	7	6	6	6	6	6	6	6	6	6	6	6	6	6
2060	5	2	5	2	5	2	2	2	5	5	2	5	5	5	3	5	4	2	3	3	4	3	4	2	2	5	5	5	5	5	6	5	6	5	6	5	5	5	6	6	5	6	5	6	5	6	5	6	5
2063	4	2	4	2	4	2	2	2	4	4	2	4	3	4	4	4	4	2	4	3	2	3	3	2	3	4	3	3	4	4	5	5	5	5	6	4	4	4	5	5	5	5	6	5	5	5	4	5	5
2073	5	2	5	2	5	2	2	2	5	5	2	4	2	5	2	5	5	3	5	2	3	3	4	3	3	3	5	5	5	5	4	4	6	4	4	4	3	4	3	5	5	5	5	4	4	4	5	4	4
2080	4	3	4	4	3	4	3	4	4	4	3	4	5	4	4	4	3	3	4	3	1	2	2	2	2	4	4	3	4	3	5	5	5	5	6	6	6	5	6	6	6	5	6	6	6	6	6	5	6
2081	4	1	4	1	4	1	1	1	5	3	1	1	1	3	1	1	1	1	5	1	3	5	5	3	5	5	5	5	5	5	1	4	4	4	4	5	5	5	5	5	6	7	7	7	1	5	1	3	3
2082	5	1	5	1	5	1	1	1	5	5	1	5	1	5	1	5	5	1	5	1	4	3	1	1	1	5	5	5	5	5	7	7	7	7	7	4	3	6	7	7	6	6	4	3	6	7	7	7	7
2089	5	3	5	1	5	3	3	3	4	4	3	3	3	3	3	3	3	3	3	3	2	4	2	2	2	4	4	3	3	3	4	5	5	5	5	5	5	5	5	5	5	5	5	5	5	5	4	5	4
2090	5	5	5	2	3	3	3	3	4	4	3	4	3	3	4	3	3	3	4	4	4	4	4	4	3	4	4	4	4	3	5	4	6	5	5	6	5	5	5	5	4	5	4	5	4	7	7	7	7
2097	5	1	5	1	5	1	1	1	5	5	1	5	2	5	1	5	5	1	5	1	5	4	2	1	1	5	5	5	5	5	7	6	7	7	5	4	3	4	7	2	5	5	4	6	6	7	7	7	7
2105	4	3	4	4	4	4	2	1	4	4	3	2	3	2	5	3	2	3	4	4	2	2	2	2	2	3	5	5	5	5	6	5	5	6	2	5	4	5	5	4	5	5	5	6	5	6	4	5	5
2111	4	4	4	3	4	4	4	3	4	4	3	3	3	3	4	3	4	3	4	3	3	4	4	3	4	4	4	4	5	4	4	6	4	5	4	5	5	4	6	4	5	3	5	4	5	5	5	5	5
2143	4	1	4	1	4	1	1	1	4	4	1	2	1	4	1	4	4	1	4	1	4	4	5	1	3	4	5	5	5	5	4	3	3	3	1	1	1	2	2	1	3	3	4	4	2	5	5	5	5
2148	5	1	5	1	4	1	1	1	3	5	1	3	1	4	1	5	5	1	5	2	4	4	5	1	4	5	5	5	5	5	3	3	3	3	1	1	1	2	4	1	1	4	4	1	1	5	5	5	5
2151	3	1	3	1	3	1	1	1	4	4	1	2	1	3	1	3	4	1	4	1	2	4	4	2	2	4	5	5	5	5	4	3	3	3	3	4	3	3	3	4	2	5	5	3	5	4	2	3	2
2158	4	2	4	1	5	2	1	2	4	4	1	2	1	4	2	4	5	1	5	1	3	4	4	2	3	5	5	5	5	4	6	7	7	6	6	6	7	6	6	5	6	5	4	3	3	6	6	4	6
2209	5	5	3	1	3	2	3	1	3	1	1	1	1	2	4	2	3	1	3	2	4	4	4	4	5	4	4	4	4	4	4	4	5	4	2	2	5	2	4	7	1	5	5	5	4	5	3	7	3
2216	4	3	4	3	4	3	4	3	4	3	3	4	3	4	3	3	3	3	3	4	4	3	4	3	4	3	3	4	3	4	6	4	6	4	6	4	5	4	5	4	5	6	4	6	6	4	5	4	5
2278	4	4	4	4	4	4	4	4	4	4	4	4	4	4	4	4	4	4	4	5	4	3	4	3	4	3	4	3	4	4	6	6	6	6	5	6	5	5	6	5	6	5	6	5	7	4	7	6	5
2296	4	1	4	1	4	1	1	1	4	4	1	3	1	3	1	3	4	1	4	1	1	1	4	1	3	2	3	2	3	2	4	5	5	5	5	6	3	5	5	5	5	6	6	6	6	5	4	5	5
2312	4	4	4	4	4	4	4	4	3	4	4	4	4	4	4	4	4	4	4	4	3	3	4	4	3	3	3	3	4	4	6	6	6	6	6	4	4	4	4	4	4	4	4	4	4	4	5	5	5
2314	3	3	3	3	3	3	3	3	3	3	3	3	3	3	3	3	3	3	3	3	1	1	2	1	1	1	5	5	5	5	7	4	4	5	5	4	4	4	4	4	4	4	4	5	4	4	4	5	5
2315	5	2	5	2	5	2	2	2	5	5	2	3	2	5	2	5	5	2	4	2	4	5	4	1	4	5	5	4	5	4	6	6	6	6	6	6	5	6	6	6	6	7	5	3	3	5	6	4	6
2321	5	5	5	5	4	4	4	4	4	4	5	5	5	5	5	5	5	5	5	5	5	5	5	5	5	5	5	5	5	5	7	7	7	7	7	7	7	7	7	7	7	4	7	1	1	7	7	7	7
2336	3	1	2	1	1	1	1	1	1	1	1	1	1	2	3	3	3	3	2	1	3	3	3	2	2	3	4	4	3	3	4	3	3	3	1	1	1	4	6	5	4	6	6	7	4	5	5	4	4
2338	3	2	3	1	4	1	1	1	4	4	1	3	2	4	2	4	4	1	3	1	1	3	3	1	3	3	4	4	4	4	5	5	5	4	2	6	4	6	4	4	3	4	4	3	4	3	4	3	3
2346	5	2	4	2	4	3	3	3	5	4	2	3	3	4	2	4	4	2	4	3	1	2	4	2	1	5	5	4	4	5	5	4	5	4	2	4	2	1	3	4	3	4	4	2	3	5	4	3	4
2348	4	3	4	3	5	1	1	2	4	3	2	3	1	4	2	4	4	2	4	1	2	3	4	1	3	4	5	5	5	5	3	4	5	2	3	7	1	1	1	7	7	7	7	1	3	7	7	7	3
2349	5	2	4	1	4	2	2	2	4	4	2	4	2	4	2	4	4	2	4	2	3	3	4	2	4	4	4	4	4	4	6	6	4	6	6	5	6	5	5	6	5	7	6	5	6	5	6	5	6
2350	3	3	4	3	4	4	3	3	3	4	3	4	3	3	3	4	4	3	3	3	3	4	3	4	3	4	4	3	3	3	4	5	4	5	4	5	4	4	5	4	5	6	5	4	3	5	6	5	4
2352	3	3	3	3	3	3	3	3	3	5	3	3	3	3	3	3	3	3	3	4	1	2	3	1	1	5	5	5	5	5	7	5	5	5	4	4	4	4	4	4	4	4	4	4	4	4	4	4	4
2362	5	5	5	1	5	1	1	1	5	5	1	5	1	5	1	5	5	1	5	1	1	1	1	1	1	1	1	1	1	1	1	1	1	1	1	1	1	1	1	1	1	1	1	1	1	1	1	1	7
2364	1	4	1	1	1	1	1	1	1	1	1	1	1	1	1	1	1	1	1	1	5	5	5	5	5	5	5	5	5	5	6	3	5	3	3	7	2	5	2	5	5	4	5	4	3	4	5	4	5
2369	5	3	3	4	4	2	2	2	2	4	4	3	3	4	3	4	3	4	3	2	3	3	3	1	3	3	5	4	4	4	3	7	7	7	7	4	5	1	4	3	7	4	4	5	4	4	4	5	5
2385	3	2	4	1	5	2	2	1	5	4	1	2	2	2	2	5	4	1	5	2	2	2	2	2	2	4	4	4	4	4	6	6	6	5	6	6	6	5	5	5	6	6	6	6	5	5	6	6	6
2388	4	4	3	3	3	2	3	3	5	4	4	4	4	3	3	3	3	3	3	3	4	4	4	4	4	4	4	3	4	4	5	5	5	5	6	5	6	5	5	5	5	6	6	5	5	5	5	6	5
2392	2	3	2	3	2	3	2	1	2	3	2	3	3	2	3	2	3	2	3	2	1	3	2	3	2	1	3	2	3	2	2	5	3	5	3	5	3	5	3	5	3	5	3	5	3	5	2	5	3
2393	2	3	2	3	2	3	1	1	2	3	2	3	3	2	3	3	2	3	2	3	2	1	2	3	1	3	3	2	3	2	2	5	3	5	3	5	3	5	3	4	6	3	5	3	6	3	5	3	5
2394	5	1	4	2	4	2	1	2	4	4	1	1	1	1	1	5	4	2	4	1	2	3	4	1	2	5	5	5	5	5	5	5	6	6	6	1	1	2	1	4	7	4	1	1	1	7	7	7	7
2400	2	4	2	4	3	3	3	3	2	3	4	3	4	3	4	3	3	3	3	4	3	3	3	3	3	3	3	5	5	5	4	5	5	5	4	4	4	4	4	4	4	3	4	4	4	4	4	4	6
2401	4	3	4	2	4	4	1	1	4	4	2	4	2	4	2	4	4	1	5	2	1	1	1	1	1	5	5	5	5	5	4	5	5	5	5	5	5	5	5	5	5	5	5	5	6	6	5	5	5
2410	4	1	4	1	4	1	1	1	5	4	1	4	2	4	2	4	5	2	5	1	4	5	4	1	3	4	4	5	5	5	5	6	6	6	6	5	5	5	5	6	5	6	5	3	5	6	6	6	6
2417	3	5	3	4	2	2	1	2	5	3	4	4	3	3	3	2	3	4	4	2	3	3	1	1	5	2	2	2	4	4	3	4	5	6	6	5	6	5	5	5	5	3	5	3	5	4	4	5	5
2421	5	2	4	2	4	1	1	2	4	4	1	1	1	5	1	4	5	1	4	1	4	4	5	1	2	5	5	5	5	5	6	6	6	5	5	3	2	2	4	3	7	3	2	1	1	7	6	7	5
2423	4	2	5	2	5	2	2	2	5	5	1	4	2	4	2	4	4	1	5	2	1	3	1	1	1	4	5	5	5	5	6	5	6	6	5	5	5	5	5	6	3	5	6	3	5	4	6	6	5
2424	1	5	4	3	3	3	3	3	3	3	3	3	3	3	3	3	3	3	3	3	1	1	1	1	1	1	5	5	5	5	5	1	4	1	1	1	4	4	4	4	4	4	4	4	4	4	4	4	4
2435	4	2	4	1	4	1	1	1	5	5	1	2	2	4	2	4	5	1	4	1	4	5	4	1	3	4	5	5	5	5	6	7	7	7	6	4	4	5	5	6	6	5	5	5	5	6	7	5	7
2437	3	4	2	4	3	4	3	4	2	3	3	3	3	2	3	2	3	2	3	2	4	2	4	2	4	2	4	3	4	3	5	4	5	3	5	4	3	4	6	3	4	4	3	5	3	4	3	5	4
2438	4	1	4	1	4	1	1	1	4	4	1	3	1	3	1	3	4	1	3	1	1	1	1	1	1	2	5	5	5	5	4	5	5	4	2	6	6	6	6	6	4	4	4	5	4	5	5	5	5
2440	5	2	5	2	5	2	2	2	5	5	3	3	2	4	4	4	5	2	4	2	4	4	3	4	4	3	4	4	3	4	5	6	6	6	6	6	5	6	6	6	5	5	6	5	5	6	5	5	5
2441	5	1	5	1	5	1	1	1	5	1	1	5	1	5	1	5	5	1	5	1	5	5	5	1	2	2	5	5	5	5	1	1	1	1	1	1	1	1	1	1	1	2	3	2	1	1	1	1	1
2443	4	1	4	1	4	2	2	2	5	5	1	4	2	4	2	5	5	1	4	1	3	5	4	1	3	5	5	5	5	5	5	5	5	5	5	5	5	5	5	5	5	5	5	5	5	5	4	5	5
2445	4	4	4	4	4	4	4	4	4	4	4	4	4	4	4	4	4	4	4	4	4	4	4	4	4	4	4	4	4	4	6	5	5	5	5	5	5	6	6	3	2	2	3	4	4	4	3	4	4
2447	4	2	4	1	5	2	1	2	5	4	1	3	3	5	2	5	4	1	4	1	3	4	3	1	3	4	5	4	4	5	5	5	5	5	5	4	3	6	2	3	4	3	3	3	2	6	5	5	6
2449	4	2	4	2	4	2	2	2	4	4	1	2	3	4	2	4	4	1	4	4	3	4	4	1	4	4	5	4	4	5	6	5	5	6	5	4	3	6	3	3	4	3	4	3	2	6	5	6	5
2455	5	2	4	2	4	2	2	1	4	4	3	3	3	4	4	3	3	2	4	1	1	1	1	1	1	5	5	5	5	5	2	2	2	3	3	3	4	4	4	4	4	4	4	3	3	3	3	3	3
2461	4	1	4	2	4	2	1	1	4	4	1	4	3	4	1	4	5	1	5	1	1	2	2	1	1	5	1	5	5	5	4	4	6	6	1	7	1	4	1	7	7	4	4	4	1	7	5	1	5
2466	3	4	3	4	3	4	3	5	5	5	2	3	2	4	3	2	2	3	2	4	4	5	4	3	2	4	5	4	3	2	5	4	5	5	5	4	6	4	6	4	3	5	6	4	6	4	5	3	2
2475	3	3	2	3	4	4	4	3	2	3	2	5	5	2	3	4	2	4	5	2	3	5	2	3	3	2	2	3	5	3	2	3	4	1	1	3	4	3	4	6	4	3	2	2	5	5	5	3	5
2477	4	4	4	5	4	4	4	4	4	3	4	4	4	4	4	3	4	3	4	4	4	2	4	3	3	3	4	4	4	2	6	4	3	6	5	3	5	3	5	4	5	6	5	3	4	5	6	3	6
2479	4	3	3	3	3	3	3	2	2	2	3	3	3	2	3	3	3	2	2	3	1	1	1	2	2	2	2	2	2	2	1	3	2	3	3	4	3	3	3	6	4	6	3	6	4	2	4	3	6
2483	3	3	3	1	3	1	1	1	2	2	2	3	3	3	3	4	4	3	4	2	3	3	4	1	3	3	3	3	3	4	1	1	1	1	1	7	7	7	1	1	1	7	7	1	1	1	1	1	1
2485	1	1	1	1	5	1	1	1	5	5	1	1	1	1	1	1	1	1	1	1	1	1	1	1	1	1	1	1	1	1	1	1	2	1	1	1	1	1	1	1	1	1	1	1	1	1	1	1	1
2486	3	3	3	3	3	3	3	3	3	3	4	3	3	3	3	3	3	3	4	3	3	2	3	3	3	3	3	3	3	3	4	4	4	4	4	4	4	4	4	4	4	4	4	4	4	4	4	4	4
2489	4	2	4	2	3	2	2	3	3	3	2	3	1	3	1	4	3	1	3	2	3	4	4	3	3	4	4	4	3	4	2	2	2	3	2	4	3	3	3	5	5	4	3	3	2	3	3	4	5
2490	2	4	2	4	2	4	2	4	2	4	5	2	4	2	4	2	4	3	4	3	2	4	2	4	2	4	4	3	2	4	3	6	3	6	3	6	3	6	3	6	3	6	5	6	6	3	6	3	6
2495	1	1	1	1	1	1	1	1	1	1	1	1	1	1	1	1	1	1	1	1	1	1	1	1	1	1	1	1	1	1	1	1	1	1	1	1	1	1	1	1	1	1	1	1	1	1	1	1	1
2497	3	3	3	3	3	3	3	3	4	3	3	3	4	3	4	3	3	3	4	3	3	3	3	3	3	4	4	3	3	4	4	5	4	6	4	5	5	4	4	5	4	5	4	5	5	4	4	5	4
2502	3	3	3	3	3	3	3	3	3	3	3	3	3	3	3	3	3	3	3	3	3	3	3	3	3	3	3	3	3	3	4	4	4	4	4	4	4	4	4	4	4	4	4	4	4	4	4	4	4
2505	4	3	4	3	3	3	3	2	4	3	3	3	4	3	3	3	3	3	3	2	1	1	2	2	2	2	2	2	2	2	2	2	2	2	3	5	3	5	3	4	3	6	6	7	5	5	4	3	2
2507	3	3	3	2	2	3	2	2	2	2	2	2	2	2	2	2	2	2	2	2	2	3	2	2	2	3	4	5	4	4	4	4	3	2	3	4	4	3	4	4	4	4	4	4	4	4	4	4	4
2511	4	3	4	1	1	2	2	1	3	2	2	3	1	2	2	3	3	1	3	2	3	4	4	1	1	4	5	4	4	4	5	4	5	4	4	5	4	4	4	3	4	4	3	1	4	4	1	4	5
2514	2	5	3	2	4	4	4	2	5	1	2	4	2	4	2	4	2	3	3	2	2	4	2	4	1	4	3	4	1	4	1	6	2	5	5	2	4	2	5	2	4	2	7	1	6	2	5	5	2
2519	4	2	4	2	4	2	2	2	5	4	2	2	4	3	3	4	4	3	4	3	4	4	4	4	5	4	4	4	4	4	6	6	5	6	6	6	5	7	6	6	6	6	7	6	6	6	6	6	6
2520	1	1	1	1	3	1	1	1	1	4	1	1	1	5	5	5	3	3	1	1	1	1	5	1	1	1	5	5	5	5	4	4	7	7	7	7	7	7	7	7	7	7	7	7	7	7	7	7	7
2527	4	4	4	4	5	4	3	4	4	3	4	3	3	4	3	3	4	3	3	4	4	3	4	2	4	3	3	3	4	3	5	3	5	3	5	4	5	3	4	6	5	4	5	6	3	5	5	5	5
2529	3	2	5	2	5	1	1	1	5	5	1	5	3	5	2	5	5	1	5	2	2	3	4	1	3	3	5	5	5	5	5	5	5	4	4	5	5	5	3	5	3	5	4	4	3	5	3	5	3
2530	4	2	3	2	4	2	4	3	4	3	2	3	1	4	2	3	2	4	2	4	3	1	5	3	5	1	4	2	4	2	7	3	7	2	5	3	5	2	5	2	3	6	2	5	3	5	2	5	3
2531	2	3	5	3	4	2	3	5	2	1	2	4	2	3	4	5	2	3	5	2	5	3	2	4	3	2	5	3	3	2	3	5	4	3	5	6	3	5	4	3	6	3	5	4	3	2	5	5	3
2535	4	5	3	2	3	1	1	1	4	4	3	3	1	5	4	3	4	2	3	3	4	4	5	3	5	5	5	5	4	5	4	4	5	3	1	2	1	2	5	4	2	7	7	7	3	4	3	3	4
2540	3	4	3	4	3	4	3	4	4	3	3	4	3	3	4	3	3	3	3	3	3	3	2	3	3	2	3	3	3	3	5	4	5	4	5	4	5	4	5	4	5	4	5	4	5	4	5	4	4
2547	5	1	5	1	5	1	1	1	5	5	1	5	1	5	1	5	5	1	5	1	1	5	5	1	1	5	5	5	5	5	7	7	7	7	7	7	7	1	1	1	7	7	7	1	7	7	7	1	7
2557	4	2	4	2	4	1	1	1	4	5	4	5	3	5	3	5	5	2	5	2	2	4	4	1	3	5	4	4	4	4	4	5	4	4	2	6	5	5	5	5	5	5	6	4	4	6	7	6	5
2560	4	4	5	5	5	1	2	1	5	5	2	3	3	3	4	5	5	2	5	3	5	5	5	3	5	5	5	3	3	3	6	5	5	5	1	5	1	3	3	1	1	1	7	1	1	3	3	5	5
2564	5	1	4	2	3	3	2	2	4	4	2	4	2	4	2	4	4	2	4	2	4	4	4	5	4	4	4	4	5	5	6	6	6	6	7	6	6	6	6	6	6	7	6	6	6	6	7	6	6
2570	3	4	4	5	4	3	3	3	4	5	3	4	3	3	3	3	3	3	3	3	3	4	3	3	4	4	3	3	3	4	4	6	6	4	6	3	4	5	2	6	5	3	5	4	5	5	3	5	3
2582	1	1	5	1	5	1	1	1	5	5	1	4	1	5	1	5	5	1	5	1	1	1	1	1	1	1	5	4	3	4	2	2	3	3	3	2	1	3	2	3	3	3	3	2	4	5	2	4	5
2587	3	2	3	2	3	2	2	2	3	3	2	2	2	3	2	3	2	2	3	2	1	3	3	3	3	3	4	4	4	4	3	3	3	3	4	3	4	3	4	3	3	3	3	4	3	4	4	4	3
2590	4	2	3	3	4	1	2	1	4	3	3	3	3	3	3	3	3	3	3	3	2	2	2	1	2	5	5	5	5	5	4	3	3	3	3	4	4	4	4	4	4	4	4	4	4	4	4	4	4
2595	4	1	5	1	5	1	1	1	4	4	1	2	2	2	2	4	4	2	4	2	2	4	3	2	3	4	4	4	4	4	5	4	5	4	2	5	5	5	4	5	5	2	5	5	5	5	5	5	4
2604	4	1	5	1	4	4	4	1	2	5	2	4	1	5	2	5	5	2	5	2	4	5	5	1	4	5	5	5	5	5	5	5	5	6	6	2	4	6	1	5	5	5	5	5	5	5	5	1	1
2611	2	1	3	1	3	2	3	1	2	4	1	5	1	5	2	5	5	1	5	1	1	3	4	1	3	5	5	5	5	5	7	7	7	7	7	4	5	1	3	1	1	3	7	3	7	7	7	5	7
2614	4	3	4	3	4	3	4	4	3	4	3	4	4	3	4	3	4	2	4	4	2	1	1	1	1	2	5	5	5	5	5	6	6	6	6	6	5	6	5	6	6	6	5	5	5	5	5	5	6
2617	4	4	4	4	3	4	2	4	3	4	4	3	4	3	4	3	4	3	3	3	2	4	4	3	3	4	4	4	4	3	4	3	4	4	4	5	4	4	3	3	5	4	5	4	5	3	3	4	4
2631	5	4	2	4	2	4	1	4	3	3	4	4	3	3	4	5	4	4	3	1	1	3	3	2	3	5	4	4	4	4	1	5	3	5	3	3	3	3	3	7	5	5	5	3	3	5	3	3	3
2634	3	4	3	3	3	2	4	1	3	2	2	4	2	3	4	2	3	4	3	3	5	5	5	5	5	3	5	4	5	4	3	1	3	3	4	4	3	5	3	5	5	4	5	5	4	3	5	4	4
2639	1	1	1	1	3	1	1	1	1	3	1	1	1	1	1	1	1	1	1	1	1	1	1	1	3	5	5	3	5	5	5	5	5	7	4	7	7	7	4	5	4	4	4	4	4	4	4	4	4
2643	3	2	4	2	4	2	2	1	3	2	2	3	1	3	2	3	3	1	3	1	2	3	2	2	1	1	4	2	4	4	5	5	6	6	2	4	6	4	5	4	4	4	4	4	3	6	4	5	6
2648	5	3	3	3	3	3	1	2	4	4	3	3	3	3	3	3	4	4	3	3	1	1	1	1	1	1	3	3	4	4	5	3	5	3	5	5	3	5	5	5	5	3	5	5	3	5	6	5	6
2651	5	1	5	1	5	1	1	1	5	5	1	5	3	5	1	5	5	1	5	1	1	3	1	1	3	3	5	5	5	5	4	2	6	4	4	4	1	1	4	7	4	4	4	4	4	5	5	6	7
2653	4	2	3	3	4	2	4	3	2	2	2	4	2	2	4	3	2	4	4	2	3	4	4	3	3	2	2	4	2	4	3	6	3	5	3	5	3	5	3	5	3	6	5	3	6	3	6	3	5
2662	5	1	5	1	5	1	1	1	5	5	1	5	1	5	1	5	5	1	5	1	1	1	5	1	5	5	5	5	5	5	7	7	7	7	7	7	7	1	1	1	1	7	7	7	7	7	7	7	7
2667	3	2	3	2	3	2	4	4	3	2	4	3	4	4	3	4	4	3	4	3	1	2	2	1	2	1	2	1	1	2	3	3	2	4	5	3	2	3	3	3	4	4	2	3	2	3	3	3	2
2668	5	1	5	1	5	1	1	1	5	4	1	3	1	5	2	4	4	1	4	1	4	4	3	1	1	4	5	5	5	5	6	7	7	7	6	1	1	5	5	4	6	1	1	1	1	7	7	7	7
2671	3	3	2	3	2	2	2	2	3	2	2	2	1	1	1	1	2	2	2	1	2	4	4	2	3	5	3	3	3	4	1	1	2	1	6	5	1	6	1	1	1	4	3	1	1	1	1	1	2
2672	3	4	5	2	4	3	4	2	3	3	2	3	2	4	3	4	4	2	5	1	1	4	5	1	2	5	5	5	5	5	5	1	2	3	7	5	4	1	2	7	5	7	3	2	7	5	1	6	4
2682	2	1	1	1	1	1	1	1	3	2	2	3	1	3	2	1	3	1	3	1	3	4	4	1	3	4	5	4	5	4	1	4	4	5	4	5	4	5	3	5	4	4	4	1	4	4	4	4	4
2687	5	2	4	2	4	1	1	1	4	4	2	4	2	4	2	5	5	2	4	2	1	4	5	1	1	5	5	5	5	5	1	1	1	1	1	6	1	1	1	7	7	7	4	1	1	6	6	6	7
2692	5	1	4	1	4	1	1	1	4	4	1	1	2	4	1	4	4	1	4	4	3	3	3	3	3	3	3	3	3	4	6	5	5	4	6	5	5	4	4	4	5	5	5	5	5	5	5	5	5
2697	1	1	1	1	1	1	1	1	3	3	1	1	1	3	1	4	4	1	4	1	3	4	4	1	4	4	4	4	4	4	5	5	5	5	3	4	4	5	4	3	5	4	4	1	4	4	4	4	5
2698	4	3	4	3	3	3	3	3	3	2	3	4	3	4	2	4	4	2	2	3	1	1	1	1	1	1	3	4	4	4	4	4	4	4	3	4	3	5	3	5	3	5	4	5	5	4	3	4	6
2700	3	3	3	3	3	3	3	3	3	3	3	3	3	3	3	3	3	3	3	3	3	4	3	2	3	3	4	4	4	4	4	5	4	5	4	5	4	5	4	5	4	5	4	5	4	5	4	5	5
2701	4	2	3	2	2	2	3	3	2	4	1	4	2	4	3	4	4	1	4	1	4	4	4	1	4	4	5	5	5	5	6	5	6	5	2	6	6	6	6	6	5	6	6	6	2	4	2	2	5
2705	3	2	3	1	3	1	1	2	4	3	3	2	2	3	3	3	3	1	3	1	1	3	2	1	1	1	4	5	4	4	5	5	5	5	4	5	4	2	2	4	1	4	2	3	2	4	4	4	4
2714	5	3	5	1	5	1	3	1	4	5	3	4	1	3	4	4	5	2	5	2	1	4	5	1	5	5	5	5	5	5	1	1	1	1	1	2	2	4	4	6	3	3	3	3	3	5	4	4	4
2720	5	1	5	1	5	1	1	1	5	5	1	5	1	1	1	5	1	1	5	1	1	3	4	1	5	5	5	1	5	5	7	1	7	7	1	1	1	1	7	1	1	1	7	1	1	7	7	7	7
2736	4	4	4	4	4	4	4	4	4	4	4	4	4	4	4	4	4	4	4	4	4	4	4	4	4	4	4	4	4	4	5	6	6	6	5	6	6	6	6	6	6	6	5	6	6	5	6	5	6
2738	5	5	1	1	2	3	4	3	3	3	4	5	3	4	4	5	4	5	3	4	4	4	4	4	4	5	5	4	4	5	6	5	6	5	5	5	6	4	6	6	5	5	7	7	6	5	5	6	6
2745	2	3	3	2	2	2	2	2	2	2	2	2	1	2	3	2	2	3	2	2	2	4	5	3	4	5	4	4	3	4	3	2	2	2	2	4	3	3	2	7	3	4	4	4	5	4	2	4	4
2746	5	2	4	1	5	2	2	1	4	4	1	4	1	4	3	4	3	2	4	2	4	4	5	3	5	4	3	2	4	3	4	4	5	3	1	3	3	5	3	2	3	3	3	7	6	5	5	5	4
2749	3	4	3	3	3	2	3	3	4	3	4	3	4	3	5	3	2	3	3	4	4	4	4	4	2	4	4	3	3	3	4	3	3	3	4	4	5	3	4	6	3	4	4	3	4	4	4	4	4
2750	4	3	4	4	3	3	3	3	4	3	3	3	3	3	3	5	3	3	3	3	2	2	4	2	2	2	3	2	2	2	5	4	5	4	4	3	3	3	5	3	4	3	3	5	4	2	3	3	4
2755	4	3	4	3	2	2	3	2	3	3	3	2	3	3	2	3	3	2	3	4	2	4	3	1	3	4	5	5	5	5	4	4	4	3	2	2	2	2	4	5	6	2	2	4	2	4	4	5	4
2759	2	3	2	2	3	1	1	1	4	3	2	2	4	3	3	4	4	2	3	1	1	5	4	2	3	4	5	5	5	5	3	2	6	2	2	6	5	6	6	3	2	6	7	4	2	4	5	5	4
2760	4	2	3	3	3	2	2	2	3	4	2	3	3	3	2	4	3	2	3	2	2	4	3	1	3	2	4	4	3	4	4	5	4	5	4	5	4	5	5	5	4	5	5	4	5	5	4	5	5
2767	5	5	5	1	5	1	1	1	1	1	1	1	1	5	1	5	5	1	5	1	1	5	5	1	1	5	5	5	5	5	7	6	3	1	3	7	7	4	7	7	1	1	7	1	6	7	7	7	4
2770	4	1	3	2	4	1	1	1	4	4	2	3	2	4	2	4	5	1	4	2	3	5	4	1	2	4	5	5	5	5	6	4	6	6	6	6	6	6	6	3	5	6	6	4	3	5	5	5	5
2776	4	4	4	4	4	4	3	4	4	4	3	4	4	4	4	5	4	5	5	5	4	5	5	5	5	4	5	4	4	4	7	7	7	7	7	7	7	7	7	7	7	7	7	7	7	7	7	7	7
2779	4	3	3	2	3	3	3	2	4	3	2	3	1	4	1	4	4	1	4	1	3	3	3	2	1	5	4	4	4	4	5	4	6	5	4	4	4	2	5	4	4	5	4	4	4	6	5	5	6
2782	4	4	4	4	4	4	4	3	3	4	4	4	4	3	4	4	3	3	3	3	3	4	4	4	4	4	4	4	4	4	5	5	5	5	5	6	6	5	6	5	6	5	6	5	6	5	5	5	6
2790	4	2	4	2	4	2	3	3	4	4	2	3	2	4	1	1	1	3	2	4	2	3	4	2	2	3	2	3	3	2	3	5	5	4	4	4	4	3	4	4	3	4	4	3	3	3	3	3	3
2791	2	3	3	2	3	1	1	1	4	2	2	3	2	3	2	3	2	2	2	2	2	3	4	1	3	4	4	3	4	4	2	1	2	2	2	1	2	2	3	3	2	2	3	2	2	4	3	3	3
2797	5	1	3	2	4	2	1	1	5	5	1	4	3	5	4	5	4	2	4	2	5	5	5	1	3	5	5	4	5	5	5	4	4	3	3	4	5	3	5	5	5	4	4	5	5	6	6	6	7
2798	4	3	2	1	2	1	2	1	1	1	2	2	1	1	2	1	1	1	1	2	5	5	5	1	5	5	1	1	1	1	7	7	7	7	7	1	1	1	4	4	7	1	1	1	1	1	1	7	7
2800	3	2	3	2	4	2	2	1	5	3	1	5	3	4	4	4	5	3	5	3	2	4	5	1	4	5	5	5	5	5	1	3	5	2	1	2	4	4	4	6	5	4	3	5	5	4	5	2	5
2805	3	4	3	2	3	3	3	3	4	3	3	3	2	2	4	3	3	3	3	3	1	2	2	3	2	2	4	4	4	4	4	3	2	3	1	3	6	3	5	7	4	2	6	4	4	4	4	4	3
2809	2	2	2	2	2	2	2	2	1	1	3	2	2	2	2	2	2	2	2	3	4	4	4	3	4	4	4	4	3	4	5	5	5	5	5	5	5	5	5	5	5	5	5	5	5	5	5	5	5
2811	3	3	3	3	3	3	3	3	3	3	3	3	3	3	3	3	3	3	3	3	3	3	3	3	3	3	3	3	3	3	4	4	4	4	4	4	4	4	4	4	4	4	4	4	4	4	4	4	4
2813	3	1	2	1	1	1	1	1	3	3	1	1	1	1	1	3	3	1	3	1	3	4	4	1	4	4	4	4	4	4	4	5	4	5	4	4	4	4	4	4	4	4	5	1	4	4	4	3	5
2821	5	1	5	1	5	3	3	3	5	5	1	3	1	5	3	5	5	3	5	3	1	5	4	1	1	5	5	5	5	5	5	3	5	1	2	7	7	4	4	4	1	5	5	4	4	5	5	5	4
2827	5	1	5	1	5	2	3	1	4	4	2	4	2	5	3	5	4	2	4	3	2	4	3	2	3	4	4	4	4	4	5	5	5	5	4	6	1	5	4	4	5	6	6	7	6	6	4	6	5
2828	3	3	3	4	4	4	3	3	4	3	3	3	2	3	1	4	2	2	3	2	2	2	2	2	2	2	2	2	2	2	2	2	2	2	2	2	2	2	2	2	2	5	4	4	4	4	4	4	4
2836	4	2	3	5	2	4	2	1	5	5	5	1	5	3	3	3	2	4	3	1	4	3	3	4	3	4	1	1	1	5	7	6	5	5	6	5	6	4	4	4	4	7	1	1	1	3	4	3	3
2838	3	4	4	3	3	2	2	1	4	3	1	4	4	3	4	4	3	4	3	4	3	4	5	2	3	4	4	4	4	4	4	3	3	3	2	6	4	4	4	6	5	7	5	6	3	5	4	4	4
2840	4	4	4	3	3	3	4	4	4	3	3	4	3	3	4	3	3	4	3	4	4	4	5	3	2	5	5	3	3	5	5	4	4	4	5	3	5	4	4	4	4	4	3	5	4	5	3	5	4
2851	5	4	2	4	4	2	4	4	2	2	4	4	4	2	4	2	2	5	2	4	4	4	4	4	4	4	4	2	4	4	4	1	2	1	1	6	6	6	6	7	2	2	2	2	2	4	2	2	5
2860	3	2	4	2	3	1	1	1	4	3	3	4	2	3	2	4	4	1	4	1	3	3	3	3	3	3	3	3	3	3	4	4	4	4	4	4	4	4	4	4	4	4	4	4	4	4	4	4	4
2861	5	3	5	1	5	1	1	1	5	4	1	5	2	4	1	5	5	1	5	1	2	5	4	1	2	5	5	5	5	5	6	3	3	3	1	7	1	7	6	7	7	7	1	1	7	5	4	5	4
2864	4	4	3	3	3	1	2	2	4	2	3	3	1	3	2	2	4	2	3	2	4	4	4	2	2	4	3	3	3	3	4	5	5	4	3	4	3	3	3	5	2	5	4	4	3	4	4	4	4
2865	4	4	3	3	2	3	3	2	3	2	2	2	3	3	3	3	3	2	4	2	3	4	2	4	4	4	2	4	2	3	5	4	4	4	5	5	4	4	5	6	5	5	5	5	4	4	5	5	5
2866	5	1	2	1	4	1	1	1	4	4	1	4	1	5	2	5	5	2	4	2	2	3	2	1	2	4	5	4	5	5	5	4	6	5	4	5	1	4	4	4	1	7	7	5	2	5	4	4	4
2868	3	2	4	2	4	2	2	1	4	3	3	3	3	3	2	4	4	2	4	2	1	3	4	2	2	4	4	4	4	4	4	4	4	4	3	6	6	3	4	6	5	6	6	3	4	5	5	5	4
2870	3	4	2	4	2	4	4	3	4	3	3	4	3	4	4	3	2	3	3	3	5	5	5	3	4	4	4	4	3	4	3	3	3	3	1	6	3	6	3	6	5	5	5	6	5	5	4	4	5
2872	1	4	3	4	3	3	3	3	2	2	2	3	2	3	4	4	3	4	4	3	3	2	2	3	2	3	3	3	4	4	5	3	5	3	5	2	3	2	3	5	2	6	4	2	5	5	2	5	2
2880	2	4	3	4	4	4	4	4	4	4	4	4	2	3	4	4	4	3	4	3	4	4	5	3	3	4	4	4	4	3	2	3	3	3	1	6	6	2	5	5	4	4	5	3	3	4	4	5	4
2882	5	3	3	3	3	2	4	2	3	3	3	3	2	3	3	3	4	4	3	3	1	1	5	5	1	5	5	4	5	4	4	2	3	4	4	4	4	5	5	4	5	5	5	5	5	4	5	5	5
2883	2	3	3	2	2	1	2	2	2	1	4	4	2	2	3	4	4	2	3	2	3	4	2	1	2	4	4	4	4	4	2	4	3	2	4	4	2	1	4	6	4	5	6	5	2	5	4	5	4
2888	3	4	3	3	3	5	3	3	3	5	3	3	3	4	3	4	3	3	3	1	1	4	1	1	1	4	5	5	5	5	4	4	3	3	3	6	2	3	4	6	5	4	4	3	4	6	6	6	4
2902	3	3	3	3	4	2	2	2	3	3	3	2	3	2	3	2	2	2	3	2	3	3	3	3	2	2	3	3	2	3	3	4	5	5	3	1	1	1	1	4	1	2	1	1	1	1	3	1	4
2914	5	2	4	2	4	1	1	2	4	4	2	3	1	3	3	4	5	1	4	1	1	4	4	1	1	5	5	5	4	5	6	5	7	7	6	4	2	6	4	7	5	7	5	1	5	4	2	6	6
2923	3	2	1	1	1	4	1	1	1	3	1	1	1	2	2	1	2	3	2	1	2	5	5	1	4	2	4	4	4	4	2	2	2	2	1	6	5	4	4	3	3	7	6	5	5	5	4	4	1
2927	4	3	3	2	2	2	2	1	3	3	1	3	3	4	3	3	3	2	4	2	2	5	5	3	4	5	5	5	3	3	5	5	4	5	4	7	2	4	4	5	6	6	6	6	5	5	5	5	5
2935	5	1	5	1	5	1	3	1	5	3	1	3	3	3	1	5	4	1	5	1	1	4	5	1	4	4	4	5	4	4	4	5	3	5	4	4	3	4	4	4	4	4	4	4	4	4	4	4	4
2937	3	4	2	3	2	3	4	4	3	3	4	4	3	4	3	4	3	4	3	4	4	4	4	3	3	4	4	4	4	5	3	3	3	3	2	4	4	4	4	5	5	5	5	4	4	4	4	5	4
2938	3	3	3	3	3	3	3	3	3	3	3	3	3	3	3	3	3	3	3	3	5	5	5	3	5	5	5	5	5	5	4	3	5	3	3	2	1	3	4	3	1	7	4	1	7	7	6	6	6
2949	3	1	1	1	4	1	1	1	3	4	1	3	3	4	1	4	4	1	4	1	2	5	3	3	1	5	5	5	4	5	3	3	3	3	3	5	3	4	5	4	4	4	4	4	4	4	4	4	4
2954	4	1	4	1	3	3	1	2	4	5	1	4	4	4	2	3	4	1	4	3	5	5	5	5	5	5	5	5	5	5	7	7	7	7	7	7	7	7	7	7	7	7	7	7	7	7	5	5	7
2956	1	3	3	1	2	2	1	1	3	4	1	4	3	4	1	4	3	1	3	1	1	3	2	1	1	3	5	5	5	5	2	2	2	2	1	1	1	2	1	6	4	2	3	3	3	5	5	5	3
71	4	2	1	4	4	5	2	2	5	5	2	5	2	5	2	2	5	2	2	5	5	4	3	2	3	4	5	1	5	1	7	1	7	1	1	6	3	5	3	1	2	3	7	6	7	3	1	3	7
74	3	3	3	3	3	3	3	3	3	3	3	3	3	3	3	3	3	3	3	3	3	4	3	3	3	2	5	5	4	4	5	3	5	5	1	6	1	1	1	1	3	3	5	5	5	5	5	5	5
238	4	4	4	2	3	1	1	1	3	3	4	3	1	3	4	4	4	4	4	4	4	4	4	3	4	5	4	4	4	3	4	5	4	5	4	4	4	4	5	5	5	5	5	5	5	4	4	5	4
249	2	2	3	2	4	2	2	2	2	2	2	2	2	2	2	2	2	2	2	2	1	1	1	1	1	1	1	1	1	1	4	3	4	3	4	3	4	4	4	3	4	3	4	4	3	3	3	3	5
264	4	2	4	2	3	3	2	1	4	3	3	4	3	3	2	4	4	3	4	2	5	5	5	1	4	4	4	4	5	3	5	5	5	3	3	1	1	2	2	2	2	5	5	7	3	2	2	5	6
283	2	3	3	3	2	1	1	1	2	2	4	3	1	1	2	1	2	2	3	3	3	2	3	2	3	2	3	3	3	3	4	4	4	3	3	4	4	4	3	3	3	3	4	3	4	4	3	3	4
363	3	4	2	4	3	3	4	3	2	2	3	3	3	3	3	3	3	3	3	3	2	3	2	3	2	2	2	3	3	3	3	3	3	3	3	3	3	4	3	3	4	3	4	3	4	3	3	3	3
405	3	3	3	3	3	3	3	3	3	3	3	3	3	3	3	3	3	3	3	3	3	3	3	3	3	3	3	3	3	3	4	4	4	4	4	4	4	4	4	4	4	4	4	4	4	4	4	4	4
418	3	2	3	3	3	3	3	5	3	3	3	3	3	4	2	4	3	4	3	4	4	4	4	4	4	3	3	3	3	3	5	3	3	3	3	3	3	4	3	4	4	3	4	3	4	3	4	5	5
434	3	3	3	3	3	1	3	1	3	2	3	4	3	3	3	3	3	3	3	4	3	3	3	3	3	3	1	1	3	3	4	4	4	4	3	4	4	3	4	3	4	4	4	4	4	4	4	4	4
464	4	3	2	4	3	4	3	3	3	4	3	3	2	2	2	4	2	4	3	4	3	3	4	3	4	3	4	5	5	5	3	3	5	5	5	4	5	6	3	3	4	5	4	5	4	6	5	4	3
476	1	5	1	5	1	1	1	1	1	1	1	1	1	1	1	1	1	1	1	1	1	1	2	1	1	1	2	2	2	2	1	1	5	4	3	3	3	4	3	4	3	4	4	4	4	4	4	4	4
530	3	3	3	4	4	4	4	3	4	3	4	4	3	4	3	4	4	3	4	3	2	2	2	2	2	2	3	4	4	4	5	4	5	4	5	5	5	5	5	5	5	5	5	4	4	4	4	5	5
598	5	5	3	4	3	2	4	3	1	5	2	4	4	4	4	4	4	3	4	4	3	2	2	2	3	3	5	4	5	5	4	4	4	5	2	4	3	6	6	4	6	6	6	6	6	4	5	6	3
612	3	4	4	3	4	4	3	4	3	4	4	4	4	3	4	3	4	3	4	3	3	4	3	4	3	4	4	4	4	4	6	4	6	5	5	5	5	5	5	4	5	5	4	2	5	5	5	5	5
738	1	5	1	1	5	5	5	1	5	5	1	1	1	3	3	2	4	4	3	2	4	2	5	1	5	1	5	1	5	5	6	3	5	3	4	4	3	3	6	6	5	3	5	5	4	4	7	7	7
763	5	2	5	1	4	3	3	3	3	3	3	3	3	3	3	3	3	3	3	3	3	3	3	3	3	3	3	3	3	3	6	6	3	5	6	2	6	5	5	6	5	5	6	6	6	5	6	6	5
776	4	3	3	2	4	1	1	1	3	3	1	3	1	4	3	4	4	2	3	3	5	3	1	3	5	3	5	3	5	4	6	5	5	5	2	5	5	2	5	3	6	4	7	4	2	5	2	4	6
788	1	1	1	1	4	1	1	1	3	4	1	3	2	4	4	3	3	1	4	1	1	1	1	1	1	2	5	5	5	5	5	5	5	5	5	6	6	5	5	5	5	5	5	5	5	6	4	5	4
794	3	2	3	2	2	3	2	3	4	2	2	3	3	2	3	2	3	3	2	3	3	3	3	3	3	2	3	2	3	3	1	4	1	3	3	2	3	2	2	3	3	2	2	2	2	1	2	2	2
806	2	2	4	4	2	2	3	3	2	2	4	4	2	2	3	5	1	5	4	4	2	3	3	2	1	1	2	4	1	1	2	6	3	3	6	5	6	3	6	2	6	2	4	3	3	7	7	4	2
816	1	2	1	2	2	1	2	1	2	1	2	1	2	2	2	2	2	2	5	1	2	3	3	2	3	3	2	3	2	3	2	3	4	2	4	2	4	2	3	4	2	4	2	4	2	4	2	4	2
839	5	5	5	1	5	3	3	3	3	3	3	3	3	3	3	3	3	3	3	3	4	3	3	3	3	3	3	4	4	4	4	4	4	4	5	2	6	3	5	5	3	5	5	5	5	2	4	4	4
840	3	3	3	3	3	3	3	4	3	3	3	4	4	4	4	4	4	4	4	4	2	2	2	2	2	2	2	2	2	2	1	1	1	1	1	1	1	1	1	1	1	1	1	1	1	1	1	1	2
866	4	3	3	4	4	4	4	3	3	3	2	4	2	4	3	4	3	2	2	4	3	3	4	2	4	3	3	3	3	3	3	5	5	3	4	4	4	5	3	3	3	4	4	5	3	3	3	4	4
870	3	3	3	3	3	3	3	3	3	3	3	3	3	3	3	3	3	3	3	3	3	3	3	3	3	3	4	4	4	4	4	4	4	4	4	4	4	4	4	4	4	4	4	4	4	4	4	4	5
908	2	2	2	3	3	2	4	5	4	4	2	4	2	4	4	2	4	2	2	4	1	1	1	2	2	1	1	1	2	2	5	5	2	5	5	5	2	6	5	1	5	6	2	5	5	2	5	6	6
938	3	3	3	2	3	5	5	5	5	3	5	3	3	4	3	3	4	1	3	3	1	1	2	2	1	4	3	3	1	2	6	5	4	4	4	7	5	1	7	7	6	4	5	4	5	4	4	4	6
956	4	3	4	3	3	3	2	2	4	3	1	5	2	4	3	4	5	2	4	2	3	4	3	3	3	4	4	3	3	4	4	4	5	3	6	4	5	4	5	3	5	3	6	4	5	3	4	4	3
985	2	4	2	3	1	2	1	4	3	2	4	1	5	4	2	4	3	1	4	2	4	1	5	2	4	2	4	3	2	3	7	6	5	4	3	2	1	2	6	6	7	2	6	2	3	1	1	7	4
990	3	2	3	3	4	1	1	1	1	1	2	3	3	3	2	3	2	3	3	4	3	2	2	1	2	2	3	2	2	2	2	2	1	4	1	3	1	1	1	3	2	3	2	2	3	3	2	2	4
994	1	2	2	5	2	3	2	4	2	4	4	2	2	1	2	2	2	3	2	2	2	4	2	4	2	2	3	2	3	3	4	4	4	2	5	4	3	3	1	2	3	4	5	5	6	7	3	4	2
1000	3	3	4	4	3	4	4	3	3	4	3	3	3	4	4	3	3	4	2	4	4	4	4	4	4	4	4	4	4	4	5	5	3	3	6	3	5	3	4	4	4	5	5	4	3	4	6	5	5
1002	4	1	4	1	4	1	1	1	5	4	1	3	3	1	1	3	3	3	3	3	1	1	1	1	1	1	1	1	1	1	2	2	3	2	2	2	2	2	2	2	3	3	2	3	2	2	2	2	2
1010	4	3	4	2	3	1	2	1	4	3	2	3	2	3	2	4	4	3	4	2	3	3	3	3	3	4	4	3	3	3	5	4	5	4	3	4	5	4	5	4	5	3	5	3	4	4	4	4	5
1012	3	3	3	3	3	2	3	2	3	1	1	2	5	3	3	3	4	3	3	3	3	3	3	3	3	3	4	1	3	1	6	1	6	2	5	2	5	6	2	5	6	2	4	5	5	5	2	5	5
1050	5	5	2	3	4	3	4	4	3	2	2	3	3	3	3	3	3	2	2	3	3	3	1	2	3	2	3	2	3	3	2	4	4	4	4	4	4	4	4	4	4	4	3	4	4	4	4	4	2
1070	3	3	5	1	3	2	4	3	3	3	2	2	3	3	2	2	3	2	2	3	3	3	4	2	2	3	1	3	3	4	1	5	5	5	4	3	3	6	2	4	4	4	4	4	3	4	2	6	3
1078	2	2	3	3	3	3	3	3	3	3	3	3	3	3	3	3	3	3	3	3	2	2	2	2	2	2	2	2	2	2	2	2	2	2	2	2	2	2	2	2	3	2	2	2	2	4	4	4	4
1124	4	3	3	3	3	3	3	4	3	4	4	4	4	3	3	4	4	4	4	4	4	4	3	3	4	5	5	5	5	4	5	5	5	5	3	5	6	4	6	6	6	6	6	4	4	5	5	5	5
1148	3	2	4	2	4	2	4	2	4	2	4	2	2	4	2	4	2	3	2	2	3	3	3	3	3	3	5	1	1	5	6	1	1	1	4	7	5	5	4	4	6	4	5	5	4	5	4	6	5
1202	2	3	2	3	2	3	2	2	2	4	2	2	4	2	2	2	4	2	2	3	2	4	4	3	2	4	5	4	5	5	5	4	4	5	5	5	4	4	4	5	6	3	4	5	3	6	5	4	4
1227	2	3	2	3	4	3	2	4	3	3	4	3	4	4	4	4	4	4	3	4	4	2	4	2	4	2	4	3	3	3	5	4	5	3	5	3	5	3	5	5	3	5	5	5	5	3	5	3	5
1228	4	3	3	2	3	3	5	3	3	3	3	3	3	3	3	5	3	3	3	3	4	3	3	2	3	3	3	3	3	3	4	4	2	4	4	4	4	4	3	3	4	4	4	4	4	7	5	4	3
1243	3	2	2	3	2	2	3	2	2	1	3	2	1	1	2	1	2	2	2	2	2	3	2	3	2	3	3	3	3	3	7	7	7	7	7	7	7	7	7	7	7	7	7	7	7	7	7	7	5
1250	3	3	3	3	3	3	3	3	3	3	3	3	3	3	3	3	3	3	3	3	2	2	2	2	2	2	2	2	2	2	4	4	4	4	4	4	4	4	4	4	4	4	4	4	4	4	4	4	4
1251	3	4	2	4	4	2	3	3	4	4	2	3	4	3	3	2	2	4	2	3	3	3	4	3	3	4	5	3	4	5	6	5	3	4	4	4	5	5	4	5	3	5	3	6	3	5	5	5	5
1252	4	4	5	4	4	4	4	4	3	3	3	3	4	4	4	4	4	4	3	3	2	2	2	2	2	2	2	2	3	2	4	4	4	6	6	6	6	5	6	6	7	6	6	6	6	5	5	4	6
1260	1	3	1	2	3	1	4	1	2	3	1	3	1	3	1	2	2	1	3	2	4	4	3	2	5	5	1	1	1	1	2	2	2	2	2	2	2	2	2	2	2	2	2	2	2	2	2	2	2
1282	3	4	4	3	3	3	2	2	3	3	3	4	2	3	3	4	4	3	2	4	4	3	3	3	3	4	3	3	2	3	3	3	4	4	3	3	5	4	5	4	3	6	5	4	6	6	6	4	4
1284	4	5	5	5	5	3	3	3	4	2	3	3	4	3	3	3	3	3	3	3	3	3	3	3	3	3	3	3	3	3	4	4	4	4	4	4	4	4	4	4	4	4	4	4	4	4	4	4	6
1305	2	3	3	2	2	3	2	3	2	3	2	2	3	2	3	2	4	2	2	2	1	1	1	1	1	1	1	1	1	1	1	2	3	3	3	3	3	3	3	4	2	4	3	2	3	2	3	4	3
1310	5	1	5	1	5	1	1	1	5	5	1	1	1	5	1	5	5	1	5	1	1	1	1	1	1	5	5	5	5	5	7	7	7	7	7	7	1	1	1	1	1	1	1	1	1	1	1	1	7
1338	2	3	2	2	3	1	3	2	2	2	2	2	3	3	2	2	3	2	2	2	2	3	3	3	1	2	2	2	2	2	3	3	3	3	2	4	5	4	3	5	4	3	4	5	3	4	3	3	3
1339	3	3	3	3	4	4	2	2	2	2	3	3	4	4	1	3	2	5	5	3	2	2	2	3	3	4	5	5	3	4	7	7	7	7	7	7	5	5	5	7	4	3	7	3	7	6	7	1	7
1345	3	5	3	2	2	3	3	2	3	3	3	4	5	1	5	1	2	2	3	3	2	2	2	2	2	2	2	2	2	2	2	4	3	3	3	3	3	3	3	3	3	3	3	2	2	3	2	3	2
1346	3	3	3	2	4	1	2	1	2	1	2	2	3	2	2	2	3	2	3	2	2	2	2	3	2	5	5	5	5	5	2	2	1	1	2	2	1	2	1	1	1	2	2	2	2	1	1	2	3
1360	2	2	2	2	2	2	2	2	2	2	2	2	2	2	2	2	2	2	2	2	3	3	2	2	2	2	2	2	2	2	3	3	3	3	3	3	3	3	3	3	3	3	3	3	3	3	3	3	3
1368	3	4	4	3	5	4	4	2	5	4	3	3	4	2	4	4	5	4	5	5	3	3	4	3	3	2	5	4	3	3	7	5	5	7	5	5	7	5	7	5	4	5	5	4	5	4	5	5	7
1369	4	2	3	3	3	3	3	5	4	3	3	3	2	3	2	3	2	1	1	1	1	1	1	1	1	1	5	2	2	3	5	5	5	5	3	4	3	4	4	4	4	3	4	4	6	3	6	5	5
1383	3	3	3	3	3	5	3	3	3	3	3	3	3	3	3	3	3	3	3	3	4	4	4	4	4	4	5	4	2	3	5	5	5	4	5	5	3	5	5	4	5	5	5	4	4	4	5	4	5
1535	2	2	2	1	2	2	2	2	2	2	2	2	2	2	2	2	2	2	2	2	1	1	1	1	1	1	1	2	2	2	1	1	3	2	1	2	2	2	2	2	2	2	2	2	2	2	2	2	2
1644	4	4	4	4	4	4	4	4	4	4	4	4	4	4	4	4	4	4	4	4	4	3	3	3	3	3	4	4	4	3	6	6	6	6	6	6	6	6	6	6	4	4	5	4	4	5	4	4	5
1669	3	3	3	3	2	2	2	3	2	2	2	2	2	2	3	3	3	2	3	2	2	1	1	1	1	1	5	5	5	5	2	3	3	2	4	2	3	2	3	3	3	3	3	3	3	3	3	3	3
1672	5	1	5	1	5	2	1	1	5	5	1	5	1	5	1	5	5	1	5	1	3	3	3	1	3	5	4	3	5	5	4	4	4	4	4	4	4	4	4	4	4	4	4	4	4	4	4	4	5
1678	4	3	4	4	4	4	4	4	4	4	3	3	3	2	5	4	4	4	4	4	4	4	4	4	4	3	4	4	4	3	5	6	5	6	6	6	6	5	5	5	6	5	5	5	5	5	5	5	6
1680	3	3	3	3	3	3	2	1	5	3	3	4	3	3	3	3	3	3	3	3	3	3	2	3	3	2	3	3	3	4	4	4	4	3	3	3	4	4	4	4	3	3	3	3	5	4	4	3	4
1681	5	5	5	5	5	5	4	1	5	4	4	4	4	4	3	4	4	4	5	5	4	4	4	1	4	4	4	4	4	4	5	5	5	5	5	6	6	6	5	6	5	6	5	5	5	5	5	6	6
1703	2	3	3	3	3	3	3	3	2	2	2	2	2	2	3	2	2	2	2	3	3	2	2	4	2	3	1	4	4	2	3	3	3	3	3	5	3	5	3	4	3	5	3	4	3	4	2	3	1
1725	4	4	4	4	5	4	3	4	4	4	4	3	4	4	4	4	4	3	4	4	5	5	4	4	4	4	4	4	3	5	6	6	6	6	4	7	4	7	5	7	7	7	4	5	6	6	6	6	6
1736	3	3	4	4	3	4	4	3	4	4	3	4	3	3	3	3	3	3	2	3	4	4	4	4	4	4	4	3	3	3	5	4	4	3	3	3	5	4	2	4	4	4	4	4	2	4	5	5	5
1753	2	3	3	2	3	3	2	3	2	3	2	4	2	2	2	2	4	2	3	3	1	1	1	1	1	1	2	1	2	2	3	5	3	3	1	4	2	2	3	2	3	3	4	2	3	3	2	3	2
1769	5	1	5	1	5	1	1	1	5	3	1	5	1	5	1	5	5	1	5	1	3	3	3	3	3	3	3	3	3	3	4	3	5	5	3	2	4	2	5	2	5	2	5	5	2	5	1	5	1
1792	3	3	1	1	1	1	2	1	2	1	2	1	1	2	1	1	1	1	2	1	1	1	1	2	1	1	1	1	5	1	2	3	2	1	1	1	1	1	1	1	1	1	1	1	1	1	1	1	1
1840	3	1	3	1	3	1	1	1	3	3	1	3	1	3	3	3	3	1	3	1	3	3	3	3	3	3	5	3	3	3	4	4	4	4	4	4	4	4	4	4	4	4	4	4	4	4	4	4	4
1857	2	1	2	2	2	1	3	1	3	1	1	2	3	1	2	1	2	1	1	1	3	3	3	1	1	2	2	2	1	2	2	2	1	1	2	2	1	2	1	3	1	3	3	4	3	1	3	4	3
1905	4	3	3	5	3	4	4	3	3	3	3	3	3	3	3	3	3	3	4	3	2	2	2	2	2	2	2	3	2	3	3	2	3	2	2	2	2	2	2	2	2	2	2	2	2	2	2	2	3
1919	2	2	2	3	3	2	4	3	4	3	4	3	3	4	2	4	3	4	4	3	2	4	3	4	2	4	3	3	2	2	3	1	1	3	3	3	2	4	4	4	4	4	4	5	4	5	5	4	5
1921	5	4	3	3	4	1	4	3	4	3	3	3	2	4	4	2	3	3	3	3	3	3	3	3	3	3	4	1	3	3	5	4	4	7	4	3	3	3	3	3	3	3	3	3	3	3	3	3	6
1923	3	4	4	3	3	3	3	3	3	3	3	3	3	3	3	3	3	3	3	3	1	1	1	1	1	1	5	3	4	5	4	5	4	4	4	4	4	4	4	4	4	4	4	4	4	4	4	4	4
1931	3	4	3	3	3	1	5	4	4	3	3	3	3	3	3	3	3	3	3	3	3	2	3	3	3	3	4	4	3	2	4	4	3	2	2	4	5	3	4	3	4	4	5	6	5	7	3	5	1
1938	3	3	3	3	4	4	3	3	4	2	3	4	3	4	4	3	2	1	3	5	4	4	4	2	3	3	4	4	4	4	5	5	5	5	5	5	5	5	5	5	5	5	5	5	5	5	5	5	5
2074	4	2	4	2	4	2	2	2	4	4	3	3	3	3	4	3	3	3	4	3	2	3	4	2	2	4	4	4	3	4	3	5	5	5	5	5	4	5	5	5	5	4	5	5	5	4	5	4	4
2094	4	4	4	4	4	4	4	4	4	4	4	3	4	4	4	4	4	4	4	4	2	2	3	3	3	3	4	3	4	3	6	6	5	5	5	5	5	4	5	5	5	4	4	6	6	5	5	4	6
2119	4	3	4	3	4	4	3	2	4	2	4	3	4	3	4	4	3	4	3	4	4	3	2	4	2	4	4	3	4	3	4	5	4	5	4	5	4	4	5	4	5	4	5	2	6	5	3	5	3
2134	4	4	4	1	4	1	1	1	4	4	1	3	2	4	1	4	4	1	4	1	2	4	4	1	2	4	5	5	5	5	5	5	5	5	2	1	1	1	1	1	5	4	4	5	4	4	3	3	4
2202	4	1	5	1	5	1	1	1	3	5	1	2	1	4	1	5	5	1	5	1	4	4	5	1	4	4	5	5	5	5	1	3	4	4	3	1	1	2	1	1	1	1	1	1	1	7	7	7	5
2225	3	3	4	3	4	3	4	3	4	3	3	4	3	4	3	3	4	3	4	3	3	3	4	3	4	2	3	3	4	3	4	6	4	5	4	4	6	4	4	6	5	4	5	3	3	5	3	4	6
2258	3	1	3	1	3	1	1	1	4	4	1	2	1	3	1	3	4	1	4	1	2	4	4	2	2	4	5	5	5	5	4	3	3	3	3	4	3	3	3	4	2	5	5	3	5	4	2	3	2
2261	3	1	3	1	3	1	1	1	4	4	1	2	1	3	1	3	4	1	4	1	2	4	4	2	2	4	5	5	5	5	4	3	3	3	3	4	3	3	3	4	2	5	5	3	5	4	2	3	2
2269	3	1	3	1	3	1	1	1	4	4	1	2	1	3	1	3	4	1	4	1	2	4	4	2	2	4	5	5	5	5	4	3	3	3	3	4	3	3	3	4	2	5	5	3	5	4	2	3	2
2277	4	1	4	1	4	1	1	1	4	4	1	1	1	1	1	3	3	1	4	1	4	4	5	5	5	5	5	5	5	5	6	6	6	6	6	6	7	6	6	7	7	7	7	7	6	6	6	6	6
2282	4	4	4	4	4	4	4	1	4	4	4	4	4	4	4	4	4	4	4	4	3	3	3	3	3	3	3	3	3	3	4	5	4	4	4	5	4	5	3	4	4	5	5	5	5	3	5	5	5
2285	2	4	2	4	3	2	3	4	2	4	3	3	4	3	2	3	4	2	4	2	4	2	3	4	2	4	2	3	4	4	3	6	3	7	4	7	4	4	5	3	5	5	2	4	1	4	3	5	3
2286	3	3	3	4	4	4	4	4	4	4	4	4	5	5	5	5	5	4	5	5	4	5	5	4	5	5	5	5	4	4	6	7	6	6	7	7	7	6	6	7	5	7	7	6	6	7	7	7	5
2293	2	3	2	3	2	3	2	3	2	3	3	2	3	2	3	2	3	2	3	2	3	2	3	2	3	3	3	2	3	2	3	4	3	4	3	4	3	4	3	4	3	4	3	4	3	4	3	4	3
2306	4	3	4	4	4	4	4	4	3	4	4	3	4	3	3	4	4	4	4	3	4	3	4	3	4	3	4	3	4	4	4	5	5	3	5	4	6	4	6	4	5	5	4	4	5	3	6	5	4
2308	3	2	3	3	2	3	3	2	3	3	3	2	3	2	3	2	3	2	3	3	4	2	3	3	2	3	3	2	3	2	3	4	3	4	3	4	3	4	3	4	3	4	4	3	4	3	4	3	4
2313	4	3	4	3	4	2	3	4	2	3	2	2	2	3	4	3	4	2	4	3	3	2	4	4	3	3	3	2	4	2	7	4	3	6	4	4	3	6	4	5	4	6	3	5	3	6	4	4	5
2317	4	3	4	4	4	4	4	4	4	4	3	4	3	4	4	4	4	4	4	4	3	4	2	3	3	4	2	3	3	3	3	6	4	3	4	5	4	4	4	5	3	5	4	4	4	5	5	5	5
2328	3	2	3	2	3	3	2	3	2	3	3	2	3	3	2	3	3	2	3	3	4	2	3	3	2	3	3	2	3	2	4	2	4	3	4	4	3	4	3	4	3	4	3	4	3	4	3	4	4
2333	4	5	3	2	2	2	4	3	3	2	3	3	5	3	5	2	3	4	2	4	2	3	4	3	5	2	4	4	4	3	3	1	1	4	3	5	3	4	4	3	6	3	6	7	3	3	3	5	4
2335	3	3	3	3	3	3	3	3	3	3	3	3	2	3	3	3	3	3	3	3	3	3	3	3	3	3	4	3	3	3	5	6	5	4	4	4	5	5	5	4	4	5	5	5	5	4	4	5	4
2339	3	3	3	3	4	3	4	3	4	3	4	3	3	4	4	4	3	4	4	4	4	4	3	4	3	3	4	4	4	3	4	5	5	5	5	4	5	4	5	4	6	5	5	5	5	5	5	4	4
2342	3	3	3	4	3	3	3	1	3	3	3	2	2	3	4	3	4	3	4	4	3	3	4	3	4	3	2	3	3	3	3	3	3	3	3	3	3	3	3	3	3	3	3	3	3	3	3	3	3
2347	2	3	2	3	3	2	3	2	3	4	3	3	4	3	4	3	4	4	3	4	3	3	2	3	3	2	4	2	3	3	4	3	5	3	4	4	3	4	3	4	3	4	3	4	3	4	3	4	3
2353	2	4	2	4	3	3	2	4	2	3	2	5	2	3	2	3	2	4	2	5	4	2	3	4	2	3	5	3	2	4	3	5	4	6	3	5	3	5	3	5	2	5	3	5	3	5	4	2	5
2359	5	5	5	5	5	5	5	5	5	4	3	4	4	4	4	4	4	4	4	4	1	1	1	1	3	2	4	4	3	2	4	4	4	3	4	4	5	5	4	5	5	4	4	5	4	4	5	4	5
2360	3	3	2	3	1	3	4	4	4	3	3	2	3	3	3	4	4	4	1	1	4	4	4	3	2	2	2	2	4	2	4	4	4	4	6	6	6	5	5	5	5	5	5	5	5	5	5	5	5
2365	3	4	3	3	4	4	4	3	4	3	4	3	4	3	4	4	3	4	4	3	4	4	3	4	3	4	3	3	3	4	6	6	6	5	4	5	5	6	5	4	5	5	5	5	4	6	6	5	4
2368	2	2	3	2	3	3	2	3	2	3	3	3	4	2	3	3	3	2	3	3	2	3	2	3	3	3	3	2	3	2	4	4	3	4	3	4	3	4	3	4	4	3	4	3	4	3	4	3	3
2395	2	2	2	2	2	2	2	2	3	2	2	3	2	3	3	3	3	3	4	3	3	2	2	2	2	2	2	2	2	2	1	3	3	3	3	3	3	3	3	3	3	3	3	3	3	3	3	3	3
2397	5	3	3	1	4	1	1	1	5	1	2	2	4	2	4	2	2	4	2	4	5	5	5	5	5	5	5	5	5	5	5	7	5	5	5	6	3	5	3	6	5	5	3	5	5	5	4	5	6
2402	4	3	4	3	4	3	3	3	4	3	3	2	3	2	3	2	3	2	3	2	4	3	4	3	4	3	3	3	3	2	4	5	4	5	4	5	4	5	4	5	4	5	4	5	4	5	4	5	4
2412	4	3	4	3	4	2	3	4	3	3	3	3	2	4	5	5	5	4	4	3	3	3	4	3	2	3	2	3	3	4	4	5	4	6	5	4	3	5	5	4	4	5	4	5	5	4	5	5	5
2416	3	3	4	3	4	4	3	4	3	4	4	4	4	4	4	3	3	4	3	4	3	4	3	4	3	4	3	3	4	3	6	5	6	5	6	5	6	5	6	5	6	5	6	6	5	4	6	4	6
2420	5	2	4	2	5	2	2	2	5	5	2	4	1	4	2	4	4	2	4	4	3	4	4	4	4	4	5	5	4	4	6	6	6	6	7	6	6	6	6	7	6	6	6	6	6	5	6	6	6
2427	3	3	3	3	3	3	3	3	3	3	3	3	3	3	3	3	3	3	3	3	4	3	3	3	4	3	4	3	4	4	5	4	5	4	5	4	5	4	5	4	5	4	5	4	5	4	4	4	5
2444	3	2	2	2	2	3	2	2	2	2	2	2	3	1	2	2	2	1	2	2	2	2	2	2	2	2	2	2	2	2	3	3	3	3	3	3	3	3	2	2	2	3	3	3	3	3	4	3	3
2465	4	2	5	2	4	2	2	2	4	4	1	1	2	2	2	2	2	2	4	2	2	4	4	4	4	4	4	4	5	4	6	6	6	6	6	6	5	7	6	6	6	5	7	6	6	5	7	7	5
2476	4	2	5	1	5	1	1	1	5	4	1	2	2	4	1	3	4	1	4	1	1	1	4	1	1	5	5	5	5	5	3	4	4	4	4	4	3	1	4	3	2	3	4	2	3	5	3	3	4
2484	3	3	2	2	2	2	2	2	5	5	2	3	3	3	3	3	3	3	3	3	4	4	4	1	4	5	4	4	4	4	4	4	6	6	5	5	4	5	4	4	3	5	3	3	5	4	4	4	4
2492	3	3	2	2	2	2	2	2	5	5	2	3	3	4	2	4	4	1	5	4	4	4	4	1	4	3	4	4	4	4	3	5	5	5	5	5	5	4	4	4	4	5	5	5	2	5	5	2	5
2501	1	1	5	1	4	1	1	1	4	4	1	3	3	3	2	4	2	1	3	1	3	3	3	3	3	3	4	3	4	3	4	6	4	4	6	4	6	4	5	4	6	5	6	5	5	5	5	5	5
2509	2	2	2	2	2	2	2	2	3	2	1	4	2	1	2	1	2	2	1	2	2	2	1	1	1	5	5	5	5	5	1	6	6	5	5	5	4	5	4	5	4	5	4	6	5	4	5	4	6
2512	4	2	3	3	4	5	4	3	4	3	3	5	4	5	4	2	3	3	4	4	3	3	3	5	4	4	4	3	3	5	4	5	4	5	4	5	4	4	7	5	6	3	5	5	5	3	6	4	6
2525	5	5	5	4	4	4	4	4	3	4	3	3	3	3	4	4	3	3	3	3	3	1	3	3	4	3	4	4	4	3	6	6	4	4	3	3	3	5	3	5	4	6	4	2	4	5	5	5	3
2548	3	4	3	3	3	3	3	1	5	2	4	2	4	4	2	4	2	3	5	2	1	1	1	1	1	1	2	3	2	2	1	2	1	2	2	2	2	4	3	3	2	3	3	3	1	5	4	3	3
2550	1	1	2	1	2	1	2	1	2	1	1	1	1	1	2	1	1	1	1	2	3	5	3	1	3	5	5	5	4	5	3	6	4	4	4	3	5	4	4	3	3	4	3	4	4	3	5	3	6
2555	3	4	3	4	2	2	2	2	2	3	3	2	3	3	2	3	2	3	3	2	1	1	1	1	1	1	1	1	1	1	4	3	4	3	4	4	4	4	4	4	4	3	4	4	3	4	3	4	3
2573	1	1	1	1	1	1	1	2	1	1	1	1	1	1	1	1	1	1	1	1	1	1	1	1	1	1	1	1	1	1	3	3	2	3	2	2	2	2	2	2	2	2	3	3	3	3	3	2	3
2580	3	1	3	1	3	1	1	1	4	4	1	2	1	3	1	3	4	1	4	1	2	4	4	2	2	4	5	5	5	5	4	3	3	3	3	4	3	3	3	4	2	5	5	3	5	4	2	3	2
2583	2	4	2	4	4	2	4	2	4	2	2	4	3	3	4	3	3	3	4	4	4	4	3	3	3	3	4	2	4	4	6	5	4	5	6	4	6	6	4	4	5	4	4	5	5	4	4	5	3
2589	5	1	5	1	5	1	1	1	5	5	3	3	3	3	3	3	3	3	3	3	3	3	3	3	3	3	3	3	3	3	4	4	4	4	4	4	4	4	4	4	4	4	4	4	4	4	4	4	4
2592	2	2	2	2	3	3	3	3	3	2	2	2	2	2	2	2	2	2	2	2	2	2	2	2	2	2	2	2	3	3	2	2	2	4	4	4	4	4	4	4	3	3	3	3	3	3	4	3	3
2596	3	4	2	4	2	3	3	2	3	2	3	4	2	4	2	3	2	3	2	3	3	2	2	3	2	2	2	3	2	3	3	4	4	4	4	4	4	4	4	4	3	4	4	4	4	4	4	4	4
2603	4	4	4	4	4	4	3	1	4	4	1	3	2	2	2	3	2	3	3	3	1	1	1	1	1	1	5	5	5	5	4	4	4	4	4	4	4	4	4	4	4	4	4	4	4	4	4	4	4
2612	2	2	2	2	2	2	2	2	2	2	2	2	2	2	2	2	2	2	2	2	4	2	3	2	3	3	3	2	3	2	4	3	4	5	3	2	4	6	3	2	3	6	4	2	4	3	3	2	2
2620	3	3	3	3	3	3	3	3	3	3	3	4	3	3	3	3	3	3	3	3	4	3	3	1	1	1	3	4	3	4	4	5	5	4	5	4	5	4	4	3	5	4	5	4	5	4	5	4	5
2623	3	3	3	3	3	3	3	3	3	3	3	3	3	3	3	3	3	3	3	3	3	4	3	3	2	4	3	4	3	3	3	3	3	4	3	3	3	3	4	3	3	3	2	3	4	3	4	3	4
2624	4	4	4	4	4	4	4	4	3	4	3	3	3	4	4	4	4	4	4	4	3	3	3	3	4	4	4	3	3	4	6	5	6	5	5	5	4	6	6	5	6	5	5	6	4	5	5	7	5
2713	4	1	4	1	4	1	1	1	4	4	1	4	1	4	1	4	4	1	4	1	4	3	3	4	4	4	4	4	4	4	5	5	5	5	5	5	5	5	5	5	5	6	5	6	5	6	5	5	4
2753	4	3	5	1	4	3	4	3	4	3	2	2	4	3	2	4	4	4	4	4	2	3	2	1	4	2	4	2	4	2	5	5	4	3	4	5	4	3	5	4	5	5	4	5	3	4	5	4	4
2849	4	1	4	1	4	4	4	2	4	2	3	4	3	3	3	3	3	3	3	3	1	1	2	1	1	1	5	4	5	5	4	4	4	4	4	5	3	4	3	4	3	4	4	4	3	2	3	3	4
2960	5	2	2	2	4	2	2	2	5	5	3	3	3	4	4	4	3	3	3	3	4	1	1	1	1	1	1	1	1	1	5	5	3	5	5	5	4	5	2	5	5	5	5	5	5	5	5	5	5
2975	4	4	4	4	4	4	3	4	4	3	4	3	4	5	5	4	4	4	5	4	4	4	4	4	4	4	4	4	5	3	5	5	5	5	5	5	5	5	5	5	5	5	6	6	5	6	5	5	5
2978	3	1	5	2	5	3	2	4	2	3	4	2	4	1	4	2	4	1	4	4	2	4	3	2	2	1	2	2	1	4	2	5	2	5	2	2	5	6	1	7	7	7	7	2	6	6	6	2	5
2981	3	2	4	1	3	1	1	1	4	3	2	3	1	1	2	4	3	2	4	2	1	1	1	1	1	1	3	3	3	2	1	5	4	2	1	7	6	7	1	1	7	7	7	7	2	7	7	7	4
2987	4	3	4	3	5	3	4	3	5	5	3	3	3	2	4	3	5	4	3	5	5	4	4	5	5	4	4	5	5	5	4	4	6	5	6	6	4	5	4	6	4	4	5	5	4	6	5	4	4
2988	3	3	3	3	3	3	3	3	4	4	4	3	4	4	4	4	4	4	4	4	4	4	4	4	4	4	4	4	4	4	4	4	5	4	4	4	5	5	5	5	5	5	5	5	5	5	5	5	5
2990	4	3	4	3	4	3	4	4	3	3	4	3	4	4	3	3	3	4	3	4	4	3	4	4	4	3	4	4	3	4	5	5	6	5	5	5	6	5	5	6	5	6	5	5	6	5	5	6	6
2992	4	4	4	4	4	4	3	4	5	4	3	4	3	3	4	3	4	3	4	4	2	2	2	2	2	2	3	3	3	3	2	3	2	3	2	3	4	3	3	3	3	3	4	3	4	3	4	3	3
2997	4	4	4	5	4	4	3	4	3	5	4	4	3	4	3	2	3	4	3	4	4	5	4	5	4	4	4	4	5	5	4	6	4	6	6	4	6	4	6	4	6	4	6	5	6	4	6	4	6
3009	3	4	3	3	4	3	4	3	3	4	3	3	3	3	3	3	4	4	2	3	4	3	3	4	2	3	4	3	3	4	6	4	4	5	4	4	5	4	4	4	5	3	4	5	3	4	4	4	5
3015	4	4	4	4	3	3	4	4	3	4	4	3	4	3	4	4	4	3	4	3	2	4	4	1	2	3	4	5	5	5	5	5	6	6	4	6	6	6	5	5	6	5	6	5	5	5	4	5	6
3018	4	3	4	3	4	3	4	3	4	4	3	4	3	4	3	4	4	4	3	4	3	4	3	4	4	3	5	5	5	5	5	4	5	5	4	3	5	5	4	5	4	5	4	5	3	5	5	5	5
3021	2	3	4	3	2	3	2	4	3	4	3	2	4	3	3	3	4	3	3	4	4	3	4	1	2	5	2	3	3	3	4	4	3	5	4	4	5	4	5	5	5	3	5	4	5	5	5	3	5
3024	5	5	5	5	5	5	5	4	5	5	5	5	4	5	5	5	5	5	5	5	4	5	3	4	5	5	5	4	5	5	4	4	4	4	4	4	4	4	4	4	4	4	4	4	4	3	5	4	4
3027	4	2	2	4	2	2	3	3	3	3	3	3	2	3	3	3	3	3	3	3	1	2	2	2	2	2	2	2	2	2	2	2	2	2	2	2	2	2	2	2	2	2	2	2	2	2	2	2	2
3030	4	4	4	4	4	4	5	4	5	5	4	4	4	4	4	4	5	4	4	4	4	3	5	4	5	4	5	4	3	4	7	6	6	4	6	7	6	5	6	7	6	6	7	7	6	6	4	6	7
3033	5	4	4	4	4	5	5	4	5	4	4	4	5	5	4	5	4	5	4	4	4	4	4	4	4	4	5	4	4	4	6	7	6	6	6	6	5	6	6	6	6	6	6	6	6	6	6	6	6
3034	4	4	3	3	3	3	3	5	5	5	4	4	3	5	4	4	4	4	4	4	4	3	3	4	3	4	4	5	5	4	6	6	6	5	5	6	5	5	6	6	5	4	6	6	5	5	5	5	5
3042	3	3	3	3	2	3	3	3	3	3	3	3	3	3	3	3	3	3	3	3	3	3	3	3	3	3	3	3	3	4	5	5	5	5	4	5	5	5	5	5	5	5	4	5	5	5	6	5	5
3062	3	4	3	4	4	2	4	2	1	2	3	3	3	3	2	3	2	4	2	4	3	3	3	4	3	3	2	2	2	1	4	2	4	4	3	2	3	4	4	3	3	2	3	4	5	3	2	4	2
3090	4	2	4	2	4	2	2	2	4	4	3	3	4	5	2	5	4	3	5	2	4	4	4	4	3	3	4	4	4	4	6	5	6	6	6	6	6	6	6	6	6	6	6	6	6	5	6	6	6
3099	3	5	3	5	2	2	4	2	4	3	2	2	3	4	2	4	4	5	2	4	1	3	2	4	5	4	4	3	4	3	5	3	6	5	5	3	6	3	3	6	5	3	5	5	3	5	5	2	3
3107	4	4	4	4	4	4	4	4	4	4	4	4	4	4	4	4	2	3	3	3	3	3	2	3	3	3	3	3	4	3	5	5	5	5	5	5	5	5	4	5	5	5	5	5	5	5	5	5	5
3109	4	2	5	5	2	2	2	2	4	4	2	2	2	2	4	4	4	2	4	2	2	1	2	3	4	4	4	4	4	4	6	7	6	5	7	6	6	5	6	7	6	6	6	6	7	6	6	5	6
3111	4	5	4	4	4	4	5	4	5	4	4	5	4	5	4	5	4	4	5	4	5	4	5	4	5	4	5	4	5	5	6	7	6	6	7	6	7	6	6	7	7	6	6	6	7	6	6	6	6
3118	2	3	2	3	2	3	2	3	2	3	3	2	3	3	2	3	3	2	3	3	3	3	2	3	3	2	3	2	3	3	3	4	4	3	4	4	3	4	3	4	4	2	4	4	3	4	3	4	4
3119	4	1	4	1	4	1	1	1	5	4	1	2	2	4	1	4	4	1	5	1	1	1	3	1	1	5	5	5	5	5	4	4	4	4	1	3	3	1	2	3	2	3	3	2	3	7	3	3	4
3121	4	2	4	2	4	2	2	2	4	4	2	4	2	4	2	4	2	2	4	2	4	3	4	3	4	4	4	4	4	4	6	6	6	6	6	7	6	6	6	6	6	6	5	6	6	5	7	6	6
3123	4	3	2	4	4	3	4	5	5	2	3	4	3	3	4	4	3	3	4	4	4	2	3	2	3	4	3	3	2	3	6	3	5	5	3	5	3	4	4	6	3	5	5	4	5	6	5	4	4
3147	4	2	4	2	5	2	2	2	5	4	1	4	2	5	2	4	4	1	5	2	4	4	4	3	4	4	4	4	4	5	6	6	6	6	6	7	6	6	6	6	6	6	6	6	6	6	7	6	6
3150	2	2	2	3	3	3	3	2	3	3	3	3	3	3	3	3	3	2	3	3	2	4	2	3	4	2	2	3	4	3	5	3	5	3	4	3	4	3	4	3	5	3	4	3	4	3	4	3	4
3152	3	4	1	3	5	1	2	2	2	2	2	4	3	4	3	1	5	1	4	1	4	3	3	1	3	3	4	4	3	3	3	5	4	5	5	5	5	5	5	5	5	5	2	3	3	6	3	3	4
3154	3	2	3	3	2	3	2	3	2	3	3	2	2	1	2	3	2	3	2	3	2	3	2	3	3	2	3	2	2	3	5	4	4	2	4	3	4	2	2	1	1	3	3	2	4	4	4	3	4
3165	3	3	2	2	2	2	2	2	2	2	3	2	3	4	2	4	4	2	4	2	4	4	4	1	4	4	4	4	3	3	4	4	5	5	5	5	6	6	5	5	6	5	6	5	3	3	3	2	6
3168	5	1	4	1	4	1	1	1	5	5	1	2	2	4	1	3	2	1	4	1	1	3	3	1	1	5	5	5	5	5	4	4	4	4	4	4	3	1	2	3	2	3	4	2	3	4	3	2	4
3173	4	1	4	1	4	1	3	3	4	4	1	3	3	3	3	3	3	3	3	3	3	2	3	3	3	3	4	4	4	4	4	4	5	4	5	4	4	5	5	4	5	4	5	5	4	5	4	5	4
3180	3	1	3	1	3	1	1	1	4	4	1	2	1	3	1	3	4	1	4	1	2	4	4	2	2	4	5	5	5	5	4	3	3	3	3	4	3	3	3	4	2	5	5	3	5	4	2	3	2
3182	5	1	4	1	4	1	1	1	4	4	1	2	2	4	1	4	4	1	4	1	1	3	3	1	1	5	5	5	5	5	4	4	4	5	1	4	3	1	2	3	2	4	4	2	2	7	2	3	4
3186	4	2	4	2	4	2	2	2	4	4	2	2	4	2	2	3	4	2	4	2	2	4	4	4	4	5	4	4	4	4	6	5	5	6	6	5	6	7	6	6	6	6	6	7	6	5	6	6	6
3198	4	2	4	2	4	2	2	1	4	4	2	2	2	5	2	4	4	2	4	2	4	4	3	4	4	4	4	4	4	3	5	5	5	6	7	6	7	7	6	6	6	6	6	6	6	6	6	5	6
3200	3	4	3	4	3	4	4	3	4	3	3	4	3	4	4	3	4	3	4	3	3	4	3	4	3	4	4	3	4	4	5	6	5	6	6	5	6	5	5	6	5	6	5	5	6	5	5	6	6
3201	4	2	3	3	3	3	3	3	3	3	3	3	4	3	3	3	3	3	3	3	3	3	3	3	4	4	3	3	3	3	4	4	4	4	4	4	4	4	4	4	4	4	4	4	4	4	4	4	4
3203	5	1	4	1	4	1	1	1	4	4	1	1	2	4	1	4	4	1	4	1	1	4	3	1	1	5	5	5	5	5	3	5	4	4	4	3	4	1	3	3	3	4	4	2	3	4	3	3	5
3205	2	2	2	3	2	2	2	2	2	2	4	4	3	3	3	3	2	2	2	2	4	4	4	4	4	4	2	2	4	4	4	3	3	3	3	4	3	4	4	5	5	5	5	5	5	5	5	5	5
3211	4	2	4	2	4	2	3	3	2	4	2	2	4	3	3	3	1	1	1	1	2	2	2	2	2	2	4	4	4	4	4	4	4	4	3	3	3	3	3	3	3	3	3	3	3	3	3	3	3
3213	4	2	4	2	4	2	2	2	4	4	3	3	2	5	2	5	5	2	4	2	5	4	4	3	4	4	4	4	4	5	6	7	6	6	5	5	5	6	6	6	5	6	6	6	6	5	6	6	5
3216	5	2	5	2	5	2	2	2	1	5	1	5	3	3	3	3	5	3	5	3	2	4	2	4	2	4	2	3	3	3	5	3	5	3	5	3	5	4	5	4	4	4	5	5	5	4	5	4	4
3218	2	3	2	2	2	2	2	3	2	2	2	3	2	2	2	2	2	2	2	2	2	3	2	2	2	3	2	3	2	2	3	4	4	3	3	2	4	2	3	4	5	5	4	4	4	3	4	5	4
3220	3	3	3	3	3	3	3	3	3	3	4	4	3	3	3	3	3	3	3	3	3	3	3	3	3	3	3	3	3	3	3	3	3	3	3	3	3	3	3	4	4	4	3	3	3	3	3	3	4
3221	3	3	3	3	3	3	3	3	3	3	3	3	3	3	3	4	4	3	4	3	4	3	3	3	4	3	3	3	4	4	6	6	6	5	6	6	5	5	6	5	5	4	5	5	6	5	6	6	5
3228	3	3	3	3	3	3	3	3	3	3	3	3	3	3	3	3	3	3	3	3	1	1	1	1	1	3	3	3	3	3	3	3	3	3	3	3	3	3	3	3	3	3	3	3	3	3	3	3	3
3229	4	4	2	4	4	3	4	3	4	3	4	5	3	4	4	4	3	4	3	4	4	2	3	5	2	4	4	4	2	4	4	6	4	5	5	6	4	5	5	5	3	6	5	3	5	3	5	3	5
3231	5	2	4	1	4	1	1	1	4	4	1	1	2	4	1	4	4	1	4	1	2	4	3	1	1	5	5	5	4	4	4	5	4	4	3	3	3	4	4	4	5	4	4	5	4	3	5	5	3
3232	3	1	3	1	3	1	1	1	4	4	1	2	1	3	1	3	4	1	4	1	2	4	4	2	2	4	5	5	5	5	4	3	3	3	3	4	3	3	3	4	2	5	5	3	5	4	2	3	2
3233	4	2	4	2	4	2	2	2	4	4	2	4	3	4	2	4	4	2	4	2	5	4	4	5	4	4	4	4	5	5	6	7	6	6	6	6	7	5	6	5	7	5	7	6	6	6	6	5	7
3234	4	3	4	3	3	3	3	3	3	3	3	3	3	3	3	3	3	3	3	3	2	2	1	5	2	3	2	5	2	2	3	4	4	3	5	5	2	6	3	5	3	4	3	6	1	3	5	3	6
3235	5	1	5	1	5	1	1	1	5	5	1	5	1	5	1	5	5	5	5	1	3	3	1	2	3	3	3	2	3	3	4	5	4	5	4	5	4	6	4	4	5	4	4	5	4	4	5	4	4
3237	4	3	3	4	3	3	3	3	3	2	3	3	4	4	3	3	4	4	4	4	4	4	4	4	4	4	4	4	4	3	5	5	6	5	5	5	5	5	5	5	4	5	6	5	5	5	5	5	5
3238	2	4	2	2	3	5	4	5	2	2	1	3	2	3	2	4	2	4	3	2	4	3	2	4	3	2	5	3	3	2	3	6	7	2	3	5	4	2	1	4	6	4	3	5	3	5	3	6	3
3239	3	3	3	3	3	3	3	3	3	3	3	3	3	3	3	3	3	3	3	3	3	3	3	3	3	3	3	3	3	3	2	3	2	2	3	2	3	3	3	3	2	3	3	2	2	2	2	2	3
3245	4	4	4	4	4	4	4	4	4	4	4	4	4	3	4	4	3	4	3	4	4	4	3	4	3	4	4	3	4	3	3	3	3	2	3	3	3	3	3	4	3	4	4	3	3	4	4	4	4
3246	4	5	3	3	3	4	3	2	3	3	5	5	1	2	3	3	3	2	5	3	3	3	4	1	4	5	5	4	3	4	2	3	1	3	1	7	1	1	2	4	4	4	4	2	1	4	4	4	4
3255	5	2	5	1	5	1	1	1	5	4	2	5	1	5	1	5	5	1	5	1	2	2	2	2	2	2	5	5	5	5	5	5	5	5	5	5	5	5	5	5	5	5	5	5	5	5	5	5	5
3258	1	1	2	1	2	2	1	2	2	1	2	2	2	2	1	2	1	1	2	1	3	5	1	2	2	5	1	5	5	2	1	2	1	1	5	5	5	5	4	6	6	6	5	6	5	6	6	6	7
3265	3	2	4	2	2	4	2	2	4	2	2	4	2	4	2	4	4	2	4	4	4	4	5	4	4	4	4	4	5	4	6	6	6	6	6	6	6	6	5	6	7	6	6	6	6	6	6	6	6
3266	5	2	5	1	4	1	1	1	5	4	1	4	3	4	1	5	5	1	4	1	1	1	1	1	1	5	5	5	5	5	7	4	6	7	7	5	4	4	4	4	4	4	4	4	4	4	4	4	4
3283	3	3	3	3	3	3	3	4	4	3	3	4	4	4	3	3	3	3	3	3	4	4	4	5	4	4	4	4	5	5	6	6	6	5	5	5	6	6	5	5	7	5	5	6	6	6	6	6	6
3290	5	5	5	5	4	5	5	5	4	4	4	4	5	4	4	4	4	4	4	4	2	2	2	2	2	2	3	3	4	3	5	5	5	5	5	5	5	5	5	5	5	5	5	5	5	5	5	5	5
3293	5	1	5	1	5	1	1	1	5	5	1	5	1	5	1	5	5	1	5	1	1	1	1	1	5	5	5	5	5	5	1	7	7	7	7	5	1	1	1	1	1	1	1	1	1	1	1	1	1
3295	3	3	3	3	4	2	2	2	3	3	2	4	1	3	3	4	4	3	4	3	3	4	4	3	3	3	4	4	4	5	5	5	6	5	6	4	5	5	4	5	5	5	4	5	5	5	5	5	5
3297	1	1	1	4	1	1	4	1	4	1	1	4	1	4	2	4	4	4	4	2	4	4	4	4	4	2	4	2	4	4	5	5	5	5	5	5	5	5	5	5	5	5	5	5	5	5	5	5	5
3298	3	4	2	3	4	2	4	4	2	3	4	3	3	4	3	4	4	2	3	3	3	3	4	3	4	3	4	3	4	4	4	5	5	3	6	3	6	6	3	5	3	5	4	5	6	3	5	6	3
3299	4	4	3	3	3	4	3	4	3	3	3	3	3	4	4	3	3	3	4	3	5	4	5	4	5	4	4	3	4	4	4	4	4	4	4	4	5	4	5	4	4	4	5	4	4	4	4	4	5
3302	4	2	4	2	4	3	2	2	4	2	2	2	2	4	2	4	4	2	4	2	4	4	4	4	4	3	5	4	4	4	5	5	7	7	6	6	6	5	7	6	6	6	6	5	6	6	5	6	5
3305	1	1	1	1	1	1	1	1	1	5	1	3	1	1	1	3	3	1	5	2	3	3	3	3	3	3	3	2	3	3	4	4	4	3	3	3	3	3	3	3	3	4	3	4	4	3	3	4	3
3306	4	4	4	3	4	3	4	4	4	4	4	3	3	4	3	4	3	4	4	4	4	4	3	3	3	4	4	5	4	4	3	5	5	5	5	5	5	5	4	5	5	3	5	5	5	4	5	5	5
3315	5	5	5	5	5	5	5	5	5	5	5	5	5	5	5	5	5	5	5	5	4	5	4	4	4	4	5	4	4	3	6	6	6	6	6	6	6	6	6	6	6	6	6	4	6	4	6	6	5
3317	1	4	2	4	1	3	1	4	3	3	3	4	4	3	3	3	3	3	3	4	4	3	3	4	4	3	4	4	3	4	4	5	4	4	4	4	4	4	4	4	4	4	4	4	4	4	4	4	4
3319	4	1	3	1	3	1	1	1	3	1	1	3	1	1	1	1	3	1	1	1	3	4	4	1	4	4	4	4	4	4	3	3	3	3	3	5	3	3	3	4	4	2	2	4	4	4	3	3	5
3324	3	3	3	3	3	3	3	3	3	3	3	3	3	3	3	3	3	3	3	3	4	4	4	4	4	4	4	3	4	3	5	5	6	5	5	5	5	5	5	5	5	5	5	5	5	6	5	5	5
3325	2	2	2	2	2	2	2	2	2	2	2	2	2	2	2	2	2	2	2	2	3	3	3	3	3	4	4	4	2	4	5	4	6	5	6	5	6	3	3	3	5	5	4	4	3	5	6	4	3
3336	5	2	5	2	3	2	3	2	3	2	1	1	1	5	2	3	2	3	2	3	3	3	2	4	3	2	3	2	3	3	4	3	5	3	4	4	3	4	2	3	4	3	3	5	2	5	2	1	1
3341	2	4	2	4	2	4	2	4	2	4	2	4	2	3	2	2	3	4	2	3	2	3	2	3	2	2	4	2	2	4	3	4	5	2	5	3	5	2	5	2	4	3	4	2	3	4	4	4	3
3347	4	4	4	4	4	4	4	4	4	4	5	4	4	4	3	4	3	4	4	4	4	4	4	4	4	4	5	5	5	5	7	7	7	7	7	7	7	7	7	7	7	7	7	7	7	7	7	7	7
3349	4	2	4	1	3	3	2	1	5	5	1	5	3	1	3	2	3	1	5	1	5	1	1	2	1	1	1	1	3	1	6	5	4	3	2	1	2	3	4	5	6	7	6	5	4	3	2	1	2
3351	3	3	3	3	3	3	3	3	3	3	3	3	3	3	3	3	3	3	3	3	1	1	1	1	1	1	3	3	3	3	5	5	5	5	5	5	5	5	5	5	5	5	5	5	5	5	5	5	5
3353	5	1	5	1	5	1	1	1	5	5	4	4	2	2	2	4	4	2	4	2	4	4	4	4	4	4	4	4	4	4	5	6	5	6	5	6	5	6	5	6	5	6	5	6	5	6	5	6	5
3358	4	4	4	4	4	4	4	4	4	4	5	5	4	4	5	5	4	5	4	4	2	5	4	5	4	3	5	4	4	5	6	6	6	6	6	6	6	6	6	6	6	6	6	6	7	6	7	7	7
3359	2	2	2	2	2	2	2	2	2	2	2	2	2	2	2	2	2	2	2	2	3	3	3	2	2	2	2	2	2	2	4	4	3	4	4	4	4	4	4	4	3	3	4	4	4	4	4	4	3
3360	3	3	4	1	3	4	2	4	2	4	3	3	4	4	2	2	4	2	4	2	4	2	2	2	2	2	2	2	3	4	4	4	4	4	4	4	4	3	3	5	3	5	3	2	5	2	5	3	5
3363	3	4	3	4	3	3	4	3	4	3	3	4	3	4	3	3	3	4	2	4	4	3	3	4	3	4	4	3	3	4	5	4	5	4	4	5	4	5	5	4	4	5	3	5	5	4	5	4	5
3365	4	2	3	2	3	3	4	2	3	3	2	4	2	4	2	4	2	4	4	2	4	2	4	2	4	2	4	3	1	5	2	5	5	2	5	5	3	5	3	2	4	3	4	4	3	4	4	3	4
3366	2	3	3	3	4	3	3	3	3	2	2	3	3	3	3	2	3	3	3	2	3	3	3	3	3	3	3	3	3	3	3	4	5	5	5	5	5	5	4	4	3	4	2	5	4	5	4	4	3
3370	3	4	3	5	3	3	3	4	5	3	4	3	3	4	3	4	3	4	3	4	3	4	3	3	4	4	4	4	3	3	4	5	5	4	5	4	5	5	4	5	5	5	5	5	5	5	6	5	5
3371	3	3	3	3	3	3	3	3	3	3	3	3	3	3	3	3	3	3	3	3	3	3	3	3	3	3	3	4	4	2	4	3	5	6	3	5	5	5	6	2	5	3	4	3	3	6	5	5	6
3372	3	3	3	3	1	1	1	2	2	2	2	2	2	2	2	2	2	2	2	3	1	1	1	1	1	1	3	3	3	3	3	5	3	5	3	5	3	5	3	3	5	3	5	3	5	5	5	3	5
3380	2	2	4	2	4	2	2	2	4	4	2	4	2	4	2	4	4	2	4	2	1	4	4	3	3	3	4	4	4	4	5	5	5	5	5	5	5	5	5	5	5	5	5	5	5	5	5	4	5
3389	4	4	4	4	4	4	4	4	4	4	4	4	4	4	4	4	4	4	4	4	4	4	4	4	4	4	4	4	4	4	5	6	5	5	5	5	5	5	5	5	6	5	6	5	6	5	5	5	5
3391	3	3	3	3	3	3	3	3	4	3	3	3	3	3	3	3	3	3	3	3	3	3	3	3	3	3	3	3	3	3	4	4	4	4	4	4	4	4	4	4	4	4	4	4	4	4	4	4	4
3402	5	5	5	5	1	5	2	5	4	4	4	4	4	4	5	4	5	4	5	4	4	3	4	4	3	4	4	3	4	3	4	5	4	4	5	4	5	5	5	4	5	5	5	5	5	5	5	5	5
3404	3	3	4	2	2	3	3	3	4	2	2	2	3	2	4	4	3	4	4	4	3	2	3	3	3	3	3	3	4	3	3	3	5	3	4	4	3	3	4	5	3	4	4	5	3	4	5	4	4
3405	3	3	3	3	1	1	1	4	4	4	4	4	1	3	2	5	5	1	4	1	4	4	2	4	4	1	4	3	4	4	1	6	5	6	6	4	4	4	4	3	3	6	4	3	5	5	3	3	3
3407	3	3	2	2	2	2	2	2	2	3	2	3	3	2	2	2	2	2	2	3	3	4	3	3	3	3	4	3	3	3	5	5	4	4	3	4	5	3	5	3	4	3	5	4	5	5	4	5	4
3408	4	4	4	4	4	4	4	4	4	4	4	4	4	4	4	4	4	4	4	4	1	1	3	3	3	3	3	3	3	3	6	5	4	4	4	4	5	4	5	4	4	4	4	4	4	4	4	4	4
3409	3	2	3	3	3	3	3	3	4	3	3	3	2	2	4	3	3	3	3	4	3	3	3	3	3	3	3	3	3	3	3	4	4	4	4	4	4	4	4	4	6	4	3	4	4	4	4	4	4
3414	3	3	3	2	4	3	3	3	4	4	3	2	2	4	4	4	4	4	4	4	4	4	4	4	4	4	2	2	2	3	6	6	6	4	7	7	5	5	5	5	5	5	5	5	5	5	5	6	4
3415	3	3	3	3	3	3	3	3	3	3	3	3	3	3	3	3	3	3	3	3	3	3	3	3	2	3	4	4	4	4	4	4	4	4	4	2	6	6	6	5	5	5	5	6	4	5	5	5	4
3421	4	4	3	4	4	3	4	3	4	4	3	4	3	4	4	2	4	4	3	3	1	1	3	2	2	2	2	2	2	4	3	3	6	3	4	6	2	3	5	4	3	5	4	4	3	4	4	4	5
3429	5	5	5	3	3	4	4	4	4	4	4	4	4	4	4	4	4	4	4	4	4	4	4	3	3	3	3	3	3	3	7	7	7	7	7	7	7	7	7	7	7	7	7	7	7	7	7	7	7
3431	4	5	5	4	5	5	5	5	4	5	5	5	5	5	4	4	4	4	4	4	4	4	4	4	4	4	4	4	4	4	6	5	5	5	5	5	5	5	5	4	5	5	4	7	5	7	5	7	5
3436	2	2	4	3	1	2	4	3	4	2	1	3	1	2	3	2	3	2	1	3	3	2	2	3	2	2	2	2	2	3	2	2	1	2	6	2	5	2	2	2	1	2	3	3	3	3	4	6	5
3438	4	3	5	4	4	4	5	4	4	4	4	5	4	4	5	5	5	3	5	4	4	4	5	4	5	4	4	5	4	4	5	6	6	6	6	6	7	7	7	6	4	5	6	7	6	5	6	6	6
3440	2	3	2	4	3	3	3	2	4	2	3	2	3	2	3	3	3	4	3	3	3	3	3	3	3	3	3	3	2	3	3	4	4	3	4	4	4	4	3	4	4	4	4	3	4	4	4	4	3
3448	4	2	4	2	5	2	2	2	4	3	4	3	4	4	3	4	4	2	5	2	4	5	2	2	3	4	5	5	5	5	4	3	4	3	2	3	3	3	3	4	3	3	4	4	4	4	4	4	4
3462	3	3	3	3	3	3	3	3	4	3	3	3	3	3	3	3	3	3	3	3	3	3	3	3	3	3	3	3	3	3	5	5	5	5	5	5	5	5	5	5	5	6	5	5	5	5	5	5	5
3466	2	2	2	3	2	3	2	3	2	3	2	4	2	4	2	2	3	2	3	2	3	3	3	3	3	3	3	3	3	3	4	4	4	4	4	4	4	4	4	4	4	4	4	4	4	4	4	4	4
3467	1	1	1	1	1	1	1	1	1	1	1	1	1	1	1	1	1	1	1	1	1	1	1	1	1	1	1	1	1	1	1	1	1	1	1	1	1	1	1	1	1	1	1	1	1	1	1	1	1
3468	5	5	5	5	5	5	5	5	5	5	5	5	5	5	5	5	5	5	5	5	5	5	5	5	5	5	5	5	5	5	7	7	1	1	1	1	1	1	1	1	1	1	1	1	1	1	1	1	4
3469	2	2	2	2	2	1	2	2	2	2	1	1	1	2	2	2	2	2	2	2	2	2	2	2	2	2	2	2	2	2	3	3	3	3	3	3	3	3	3	3	3	3	3	3	3	3	3	3	3
3471	4	4	4	4	4	4	4	4	4	4	3	2	3	3	2	2	2	2	3	2	2	4	2	3	3	3	2	2	1	3	2	2	3	3	2	3	3	2	3	2	3	4	2	2	2	3	2	3	2
3473	4	3	3	3	4	3	4	4	4	4	4	4	3	3	3	3	3	3	3	3	4	4	4	4	4	4	4	4	4	3	5	5	5	5	5	5	5	5	5	5	5	5	5	5	5	5	5	4	4
3476	3	4	4	4	3	4	4	3	4	4	4	3	4	3	4	3	3	4	3	4	4	3	3	3	3	3	3	3	3	3	5	3	5	3	5	3	4	5	4	5	5	3	5	3	5	4	5	3	5
3477	5	5	3	3	2	1	1	1	1	1	1	5	5	1	5	1	3	2	1	1	5	5	5	1	5	4	4	5	5	5	1	3	4	1	1	7	7	7	7	7	7	7	7	7	7	1	1	7	7
3478	3	3	3	3	3	3	3	3	3	3	3	3	3	3	3	3	3	3	2	2	4	4	4	4	4	4	2	2	2	2	3	4	3	4	3	4	5	5	5	3	5	5	5	3	5	5	5	3	5
3482	5	1	5	1	5	1	3	1	4	4	1	5	1	5	1	5	5	1	5	1	1	1	1	1	1	1	5	5	5	5	4	4	5	5	3	4	4	4	4	5	4	4	4	4	4	4	5	3	3
3483	3	2	2	2	2	3	2	2	3	2	2	3	3	3	3	2	3	2	2	3	2	2	2	3	2	3	2	3	3	3	3	4	4	4	4	4	4	4	4	3	4	4	4	4	3	4	4	4	4
3484	3	3	3	3	3	3	3	3	3	3	3	3	3	3	3	3	3	3	2	3	4	1	1	1	3	1	4	3	3	3	4	4	4	3	3	4	3	3	3	4	3	4	3	3	4	4	3	4	3
3485	5	5	5	5	5	5	5	5	5	5	5	5	4	3	4	4	4	4	4	4	4	4	4	5	5	5	5	5	5	5	4	4	4	4	6	6	6	5	5	5	5	5	5	5	5	5	5	6	6
3491	3	3	3	4	3	3	3	3	4	4	3	3	3	3	3	3	3	3	3	2	2	3	3	4	4	5	4	5	5	5	4	5	5	5	5	5	4	4	4	6	6	6	6	6	5	5	5	6	6
3493	3	2	4	1	4	1	2	3	4	5	3	3	4	4	5	4	5	5	3	4	4	3	3	4	4	3	4	4	4	3	4	6	5	6	6	6	6	4	6	5	4	6	5	6	6	4	6	4	5
3494	4	4	4	4	4	4	4	4	4	5	5	5	4	5	4	5	4	5	4	5	4	3	3	3	3	2	3	4	4	3	4	4	4	4	4	4	4	4	4	4	4	4	4	4	4	4	4	4	5
3496	4	3	4	2	4	2	3	2	4	4	3	3	4	3	4	3	4	4	4	3	3	4	4	3	3	4	4	3	3	3	4	3	4	5	6	7	4	5	6	7	6	5	4	3	4	5	6	7	6
3497	3	4	4	4	3	4	4	4	4	4	4	3	4	3	4	4	3	4	3	4	3	3	4	3	4	3	4	4	4	3	5	5	5	5	5	5	5	5	5	6	4	6	5	6	6	5	6	6	6
3498	1	1	1	1	1	1	1	1	4	1	1	1	1	3	1	1	1	1	3	1	1	1	1	1	1	1	1	1	1	1	1	1	1	1	1	1	1	1	1	1	1	1	1	1	1	1	1	1	1
3501	4	4	4	4	5	4	3	4	4	5	4	4	3	4	4	4	5	4	5	4	3	3	3	3	3	3	3	3	3	3	5	5	5	5	5	5	5	5	4	5	3	3	5	4	4	4	4	4	5
3505	2	2	2	2	2	2	2	2	4	2	3	2	3	2	3	2	3	4	2	1	2	3	3	2	3	2	3	2	3	2	2	2	3	2	3	3	2	3	2	3	3	2	1	2	1	2	2	2	1
3508	3	3	3	3	3	3	3	3	4	4	4	3	4	3	2	4	4	3	2	4	2	4	4	2	2	4	5	5	5	5	4	2	3	4	3	2	2	4	4	4	4	4	4	4	4	4	4	4	4
3514	3	3	3	3	3	3	3	3	3	3	3	3	3	3	3	3	3	3	3	3	3	2	4	3	4	2	3	3	3	3	4	4	4	4	4	4	4	4	4	4	4	4	4	4	4	4	4	4	4
5	3	4	2	4	2	4	4	4	2	4	4	5	2	2	4	4	1	5	3	4	2	3	5	5	2	4	4	4	2	4	5	4	4	4	5	6	5	5	6	6	6	6	6	6	2	6	6	6	6
9	3	4	3	4	3	4	3	3	3	3	3	3	3	3	3	3	2	3	3	3	2	2	4	3	3	3	3	3	3	3	3	2	5	4	3	3	3	3	3	5	5	5	5	7	5	4	4	4	3
11	2	4	2	4	2	2	4	2	1	1	4	4	4	1	4	1	1	4	1	4	2	5	5	5	5	5	5	4	4	5	2	1	2	1	3	6	3	2	3	6	3	3	3	3	5	4	4	4	5
13	4	2	4	2	3	1	4	1	3	1	2	5	1	1	4	4	4	2	3	4	5	5	5	2	5	5	5	5	5	5	4	7	5	5	4	4	1	1	1	7	7	7	2	4	1	7	7	7	7
14	2	4	2	4	1	3	3	3	2	1	3	2	1	1	2	2	1	3	2	3	3	3	4	2	5	3	3	3	3	3	2	2	2	2	2	5	4	4	3	6	6	6	6	6	5	3	2	5	2
16	2	4	1	1	2	2	2	2	3	2	4	3	1	1	2	2	4	2	2	2	1	4	3	2	2	1	2	3	3	4	3	3	5	6	2	6	2	1	1	3	5	2	1	6	3	5	2	6	1
22	3	4	3	3	2	2	3	2	4	3	4	3	3	3	4	2	2	3	2	3	4	4	5	3	4	3	4	3	4	4	4	5	4	5	5	6	2	2	3	5	6	6	6	6	7	5	3	6	4
23	3	4	3	4	3	2	3	1	2	4	4	4	1	4	4	4	4	4	3	4	4	5	5	4	3	5	5	5	5	5	5	5	3	3	6	7	4	6	3	7	2	3	5	3	3	5	3	5	5
24	2	3	3	4	3	3	2	2	2	2	2	2	1	1	4	2	2	3	2	2	4	4	4	3	4	4	4	3	3	4	3	3	3	2	4	2	3	4	4	5	3	3	4	5	3	3	3	3	3
25	5	1	5	1	4	1	1	1	3	3	1	1	1	4	1	4	4	1	4	1	1	1	1	1	1	5	5	5	5	5	6	6	6	6	7	5	2	2	2	1	4	3	5	3	2	2	2	2	6
28	3	2	3	2	4	2	1	1	4	4	1	1	1	4	3	4	3	1	4	1	1	4	3	1	4	5	5	5	5	5	5	5	5	3	5	5	5	2	5	2	2	4	2	2	3	3	2	4	6
30	3	3	3	3	3	3	4	3	3	3	3	3	4	3	3	3	3	3	3	3	5	5	5	4	5	5	5	5	5	5	6	6	6	5	5	5	5	6	5	6	5	6	6	7	6	6	5	5	5
32	3	4	4	3	3	3	3	3	3	3	3	3	4	3	3	3	3	3	4	3	3	3	3	2	3	3	4	3	3	3	4	4	4	4	1	4	4	4	4	4	4	4	6	5	5	4	5	4	5
33	4	3	2	1	2	1	1	1	2	2	4	4	1	2	1	2	1	1	2	1	5	5	3	4	3	5	5	4	4	4	4	4	4	3	2	5	1	6	5	7	3	1	1	1	3	4	3	6	5
37	2	4	2	4	2	3	2	4	2	2	4	4	2	1	4	2	2	4	2	4	1	4	4	1	5	4	4	4	2	3	2	2	2	1	2	7	7	6	5	6	6	7	7	7	2	2	2	5	4
39	3	4	3	3	2	4	2	1	3	2	2	2	2	1	2	2	2	2	3	2	5	5	1	1	4	4	5	5	5	5	7	7	7	7	7	1	1	7	7	7	7	7	7	7	7	7	7	7	7
41	4	4	3	3	4	3	1	1	2	2	3	1	1	1	1	3	2	1	3	1	4	5	1	1	1	4	3	1	5	2	5	5	5	3	4	7	7	5	5	7	7	7	7	7	7	7	4	7	7
44	2	4	2	4	2	2	4	2	2	2	4	4	2	2	4	4	2	4	2	4	4	4	4	2	4	4	4	2	4	4	5	5	5	3	5	5	5	5	5	5	5	6	6	6	5	5	5	5	5
46	5	3	4	2	5	2	2	2	5	4	2	2	2	5	2	5	5	2	5	2	3	5	5	5	3	2	5	5	5	5	5	5	6	5	6	7	5	4	4	3	2	2	6	6	6	1	1	5	4
49	4	3	3	3	3	2	2	4	3	3	4	3	3	3	3	3	3	3	3	4	1	3	4	3	2	3	4	4	4	4	5	4	5	4	4	5	3	4	4	3	3	3	4	4	4	3	4	4	4
51	1	5	1	5	2	1	1	5	1	1	5	5	1	1	5	3	3	4	2	5	4	5	5	1	5	1	4	4	2	4	2	4	4	3	1	2	4	7	7	7	7	7	7	7	7	7	7	7	3
53	5	4	3	2	3	4	3	1	4	3	2	3	2	3	3	3	4	3	3	3	4	4	4	2	2	2	5	5	5	5	6	6	6	6	3	2	2	3	3	3	5	5	5	3	4	2	2	5	5
55	5	1	3	2	4	1	3	1	2	3	3	4	3	4	3	5	5	1	3	1	4	5	5	4	2	5	5	5	5	5	3	5	5	1	3	5	5	3	5	5	3	6	5	2	2	5	3	5	3
56	4	4	3	3	3	1	1	2	3	3	4	2	3	3	3	3	2	1	3	2	1	2	1	2	3	3	4	4	4	4	3	3	4	4	3	6	5	4	5	4	2	3	2	4	5	5	3	5	4
57	2	5	2	5	2	4	5	3	2	2	4	3	3	2	4	2	2	4	2	4	5	4	4	2	5	2	4	2	4	4	2	2	2	2	2	4	2	3	2	6	5	6	5	3	3	4	4	4	3
58	4	2	3	3	4	2	1	1	4	2	1	4	1	1	1	4	4	2	4	3	3	4	2	1	4	2	5	5	5	5	7	7	7	4	7	7	6	6	5	5	5	5	4	3	4	5	3	6	6
59	4	4	3	2	3	3	4	2	3	3	4	3	2	3	5	4	4	2	2	3	4	4	4	4	4	5	4	4	4	4	5	3	3	3	2	5	5	5	2	5	5	5	2	3	5	4	4	5	5
62	5	2	4	1	3	1	1	1	3	1	1	4	1	1	1	1	1	1	2	1	5	5	5	1	3	5	5	4	4	4	3	2	2	2	2	5	5	4	4	4	3	3	3	3	3	3	3	3	5
64	3	1	4	2	3	2	1	1	3	2	1	2	1	3	2	3	3	2	3	1	3	4	2	1	3	2	5	5	5	5	4	4	6	3	3	2	1	3	1	3	1	5	2	1	1	4	4	4	4
65	3	5	3	4	3	4	4	3	4	5	4	4	2	5	4	5	5	4	3	4	4	5	5	5	4	5	5	5	5	5	5	5	6	5	1	6	3	5	3	6	6	6	6	5	4	7	4	7	7
67	4	3	4	4	4	1	4	1	3	1	1	1	1	4	4	4	4	3	4	4	2	4	4	1	3	5	4	4	4	4	6	5	5	3	4	5	6	2	2	2	5	5	2	2	7	5	4	5	6
73	5	1	1	1	1	1	1	1	3	3	3	1	1	2	1	1	2	1	2	1	4	4	3	1	2	4	4	4	4	4	4	2	2	2	2	3	3	3	3	4	2	6	6	2	6	4	2	4	3
76	3	2	3	3	4	2	2	2	3	3	3	3	3	3	3	3	3	4	4	1	3	3	3	4	3	4	3	3	3	3	1	4	3	1	1	7	1	1	1	7	4	6	7	7	1	5	4	6	2
80	3	2	3	1	2	1	1	2	3	1	3	5	1	4	3	5	3	1	4	2	4	5	3	5	5	3	4	3	2	1	4	1	4	5	2	6	2	1	2	3	5	7	6	5	5	5	6	5	5
81	3	4	3	4	3	3	3	3	3	3	4	3	3	3	3	2	2	4	2	3	3	3	3	2	3	2	2	1	2	5	4	3	3	3	1	2	3	3	3	5	2	6	6	6	3	6	4	4	4
83	4	3	3	3	4	4	4	2	4	1	2	2	2	3	5	4	3	4	4	2	3	5	5	4	5	5	4	3	4	4	1	1	1	1	1	5	2	2	2	6	5	6	7	5	6	5	6	6	3
86	5	2	5	5	5	1	1	1	5	4	2	5	3	5	1	5	5	1	5	1	4	4	4	1	1	5	5	5	5	5	7	5	7	7	4	5	2	5	5	5	1	3	3	2	2	7	4	4	7
91	3	4	2	4	3	4	4	4	2	2	4	3	2	2	4	3	3	3	3	4	3	3	3	1	3	3	3	3	3	3	4	4	4	4	4	4	4	4	4	4	4	4	4	4	4	4	4	3	4
93	3	3	3	2	3	1	3	1	3	2	2	4	2	2	3	3	3	3	3	2	5	5	5	3	5	3	1	1	2	1	4	3	4	3	4	6	3	5	6	6	6	6	6	6	7	7	4	6	4
97	5	3	4	2	4	2	1	2	4	2	4	4	1	3	3	4	4	1	4	1	4	4	2	4	4	4	4	3	4	2	4	5	5	3	3	5	3	5	3	5	3	3	4	3	3	5	4	5	5
99	3	4	3	3	3	1	2	1	3	2	4	5	1	3	4	3	2	4	3	4	5	5	5	2	4	5	5	5	5	5	6	6	6	6	5	6	6	7	7	4	5	6	4	2	5	6	6	5	6
101	3	2	2	1	1	1	2	1	1	1	2	1	1	1	2	4	3	1	1	3	4	3	3	1	3	5	5	5	5	5	6	5	6	4	1	7	6	2	5	7	7	5	3	5	4	2	4	5	2
102	2	2	2	3	1	2	2	3	2	2	2	4	2	2	4	2	2	2	2	4	5	5	4	4	5	3	3	3	3	3	3	3	3	3	2	6	6	6	2	4	2	7	4	3	7	3	3	5	4
106	5	2	5	1	5	1	1	1	5	5	1	5	2	5	2	5	5	2	5	1	3	3	3	4	5	5	5	3	3	5	5	5	5	5	7	7	7	5	1	7	6	6	7	7	7	6	5	7	5
110	4	4	4	2	4	2	2	2	4	3	1	5	1	1	4	3	2	1	3	2	5	5	5	5	5	5	5	5	4	4	5	4	5	5	5	4	5	5	6	4	6	6	6	6	6	4	6	6	5
116	3	3	2	2	2	1	1	1	2	2	1	2	1	3	2	1	3	2	3	2	2	4	5	1	2	5	5	5	5	5	5	5	5	2	5	5	5	2	2	5	4	4	5	5	3	1	1	1	5
117	3	1	5	1	5	1	1	1	5	5	1	3	2	5	1	5	5	1	5	1	3	5	4	3	1	4	5	5	5	5	6	6	7	7	6	4	4	5	1	2	2	2	4	4	2	6	4	3	6
118	3	4	5	3	4	1	2	1	2	2	1	2	1	4	1	4	4	1	4	2	4	4	5	2	5	3	4	4	5	5	5	5	6	5	5	5	2	2	1	3	2	6	5	4	2	4	2	4	5
119	3	3	3	2	3	3	3	2	3	3	3	3	2	2	3	3	3	2	3	3	2	2	5	2	2	4	4	4	3	4	4	3	3	4	1	7	4	3	3	3	3	4	3	2	1	5	4	4	4
120	4	4	4	3	3	1	3	2	3	3	3	1	1	3	3	3	3	3	4	3	5	5	5	4	5	4	5	3	4	4	5	5	6	5	2	6	4	2	5	6	2	5	4	4	5	5	4	5	5
122	4	3	4	2	4	1	2	2	3	4	3	1	1	2	1	3	4	1	5	1	5	4	4	3	5	5	5	5	4	5	5	5	6	5	6	7	7	5	5	3	2	2	6	6	3	5	3	6	5
125	2	5	2	4	2	3	2	3	2	1	5	3	3	2	3	2	2	5	2	2	5	5	5	5	5	5	4	4	4	4	1	1	2	1	6	7	7	2	2	7	3	6	6	7	4	5	4	4	1
126	4	2	4	2	4	1	1	1	3	2	3	4	3	4	2	4	3	2	4	1	4	4	4	4	4	2	4	4	4	4	5	5	6	5	4	6	2	2	6	6	6	2	2	2	2	4	2	4	7
128	4	2	3	3	4	2	2	2	4	3	1	3	2	4	2	4	3	2	4	1	4	4	4	3	4	5	5	5	5	5	3	5	5	3	2	4	2	5	4	4	4	2	3	3	2	5	6	5	6
132	3	4	2	4	2	4	4	3	3	3	3	2	1	3	4	3	2	5	2	5	5	4	5	4	5	5	5	4	3	4	4	3	3	3	5	5	3	5	5	6	5	7	7	7	5	4	3	4	3
133	4	3	4	2	4	1	1	1	4	4	2	2	1	4	1	4	3	1	4	1	4	4	3	1	2	4	5	5	5	5	5	5	5	4	4	7	5	3	4	3	2	5	5	5	2	5	4	4	4
136	4	4	3	4	3	4	2	2	3	3	2	4	4	2	3	3	2	2	3	2	5	5	5	3	3	2	4	3	4	5	4	6	5	2	1	7	1	4	3	5	4	5	5	1	5	5	2	5	4
137	3	5	2	4	2	3	4	2	2	2	5	4	1	3	4	2	2	5	3	5	3	4	4	4	4	5	5	3	3	5	2	1	1	1	2	5	5	5	5	6	5	6	6	6	6	3	3	6	2
145	4	2	5	1	5	1	1	1	5	5	1	4	2	5	1	5	5	1	5	1	4	4	4	1	5	5	5	5	5	5	6	6	7	7	7	6	6	2	1	6	6	6	2	1	2	6	2	6	7
147	4	2	4	1	4	1	1	1	3	1	1	1	1	2	1	4	4	1	4	1	5	5	5	1	4	4	5	3	5	5	4	6	6	4	1	1	1	1	5	6	5	6	4	4	5	2	1	5	4
148	1	1	1	1	1	1	1	1	3	1	1	3	1	3	1	3	3	1	3	1	1	4	1	1	1	4	5	5	5	5	3	2	3	3	2	6	5	1	6	6	6	6	6	4	5	6	6	6	5
156	3	1	4	1	3	1	1	1	4	3	2	4	3	3	3	3	3	1	4	1	1	4	5	1	3	5	5	5	5	5	6	5	6	5	5	4	4	1	1	1	1	6	5	6	5	4	4	2	6
158	1	5	3	3	3	5	5	5	3	1	5	3	3	3	3	3	3	3	3	3	5	5	5	1	5	5	5	2	2	2	2	2	2	2	1	7	2	2	2	7	1	2	1	1	1	1	1	1	3
164	5	1	5	4	3	4	5	4	4	3	3	3	3	4	4	2	2	5	1	4	1	5	2	5	3	1	5	2	4	2	6	5	7	5	3	2	6	3	5	7	2	1	7	5	2	6	2	3	6
171	4	2	5	2	5	1	1	1	5	4	1	2	1	5	3	5	5	1	5	2	3	5	5	1	3	5	5	5	5	5	7	7	7	7	7	1	1	5	7	1	1	4	3	4	7	7	5	7	7
177	4	2	3	2	4	1	1	1	3	3	2	2	1	4	2	1	2	2	2	1	3	5	4	1	3	4	5	4	4	4	5	6	5	4	4	5	5	3	3	4	4	4	3	3	4	4	4	4	5
191	3	2	4	2	5	2	2	2	4	5	2	5	1	5	2	5	5	2	5	2	3	3	4	2	5	3	4	4	5	5	4	4	5	4	2	5	2	3	2	2	5	4	4	5	4	6	5	5	5
195	1	2	1	2	1	2	1	2	2	2	2	2	2	1	1	1	1	1	1	1	5	5	5	1	4	5	3	3	3	3	2	2	2	2	2	2	2	2	2	2	2	2	2	2	2	2	2	2	4
200	5	5	2	3	5	1	1	2	4	4	2	4	3	3	1	3	3	2	4	2	5	4	4	2	4	5	4	4	4	5	5	5	4	6	6	3	3	3	4	1	5	5	6	2	5	4	3	6	3
201	4	1	3	1	4	1	1	1	3	3	1	1	1	2	1	4	5	1	3	1	5	5	1	1	1	3	5	2	5	5	7	7	7	5	6	4	1	1	4	1	2	1	1	2	1	3	1	4	7
204	3	5	3	4	3	4	4	4	3	2	3	4	1	4	5	3	3	2	3	4	4	5	5	2	4	4	3	3	3	4	5	5	6	5	6	3	3	3	4	4	2	3	3	3	3	4	4	5	4
209	3	2	3	1	3	1	2	1	3	3	1	3	2	2	1	3	3	1	4	2	4	4	4	1	2	4	4	4	4	4	5	4	5	5	4	5	3	3	5	6	3	5	5	3	5	4	4	5	5
212	3	2	3	2	3	1	1	1	3	1	2	2	1	1	2	3	4	2	3	1	3	3	3	2	3	2	3	3	1	2	5	3	4	4	3	5	4	3	4	3	5	5	5	3	5	5	5	4	2
222	4	2	4	2	4	2	1	2	4	4	1	3	2	4	1	4	5	3	4	2	2	4	4	2	4	5	4	5	4	5	6	5	7	6	5	5	6	3	5	3	5	2	6	5	4	6	5	3	5
225	4	1	4	1	4	1	1	1	4	4	1	1	1	3	1	3	3	1	4	1	3	3	5	2	3	5	4	4	4	4	1	5	3	4	3	3	5	5	4	4	5	5	5	4	5	4	5	5	4
226	5	5	2	4	2	3	3	5	1	1	5	3	1	4	4	4	2	3	1	3	2	5	4	3	1	5	5	5	5	5	3	5	5	3	1	3	4	3	4	6	5	6	4	7	6	4	4	4	3
227	2	5	4	2	3	3	1	1	2	2	3	3	3	3	2	3	3	4	2	2	4	4	4	1	4	2	4	3	4	4	3	3	6	6	6	6	2	2	2	5	5	7	4	2	4	5	4	5	3
228	2	4	2	4	1	2	4	2	1	2	3	4	2	1	4	2	4	5	2	4	4	5	5	4	5	4	2	1	4	2	2	3	1	3	2	1	3	2	3	6	3	2	3	2	1	3	2	3	2
232	4	2	4	4	3	2	4	4	3	2	3	3	1	4	3	4	2	2	4	3	4	4	4	2	2	2	4	4	4	4	5	6	5	2	1	5	2	5	3	6	7	7	5	4	3	3	3	4	2
235	3	2	3	1	3	1	1	1	3	3	2	3	2	4	2	4	3	2	3	2	2	3	1	3	2	4	5	3	3	5	6	6	6	6	5	4	5	1	2	2	3	4	5	3	4	4	1	3	4
236	2	3	2	4	2	2	4	1	1	1	1	1	1	1	3	1	1	1	1	2	4	3	5	4	4	4	5	5	5	5	1	1	1	2	1	7	7	6	7	7	7	7	7	6	5	6	5	6	4
239	5	1	5	1	5	1	1	1	5	5	1	5	1	5	1	5	5	1	5	1	1	5	5	5	1	5	5	5	5	5	7	6	6	6	6	7	1	1	2	2	1	2	1	1	1	6	2	7	6
240	3	3	3	3	2	2	1	1	3	3	1	5	1	3	3	3	3	3	3	3	3	2	2	2	2	2	3	3	3	3	3	3	4	3	3	3	3	3	4	4	4	4	4	4	4	3	3	4	3
241	3	2	4	1	4	1	1	1	4	4	1	3	2	3	1	4	4	1	3	2	2	4	4	2	3	5	5	5	5	5	6	6	6	5	3	5	4	1	4	4	4	4	3	3	3	5	5	5	4
243	3	2	3	4	4	3	4	1	3	4	2	4	3	4	4	4	3	3	3	2	4	4	5	4	3	2	5	4	4	5	5	5	6	6	7	6	3	2	4	7	4	4	4	1	2	4	4	4	5
253	4	4	3	3	3	2	2	2	4	3	3	4	3	2	3	3	4	2	3	4	2	4	4	3	2	4	4	4	4	4	5	5	6	4	3	4	4	2	3	3	5	3	3	6	2	5	5	5	4
255	3	3	3	2	3	1	1	1	3	3	2	2	2	3	2	2	2	1	3	2	3	3	3	2	2	4	4	4	3	3	4	3	3	3	1	5	2	2	4	5	5	5	4	3	5	4	4	4	4
263	3	3	3	2	3	2	2	1	2	2	2	2	2	2	3	3	2	1	3	3	4	5	4	2	3	5	5	5	5	5	3	3	3	1	1	5	5	4	5	5	4	6	5	5	7	5	4	5	4
268	2	4	4	3	4	2	3	4	5	3	3	3	5	3	3	3	2	1	3	3	3	4	4	1	4	1	5	4	4	5	2	2	1	1	1	7	6	7	4	5	5	6	1	2	1	3	1	6	4
272	4	3	4	2	3	3	2	1	3	3	2	3	4	3	3	4	4	2	3	2	5	5	4	2	3	2	5	5	5	5	4	3	4	3	3	5	3	2	4	3	3	4	2	3	4	5	3	3	3
277	4	3	4	3	3	3	2	2	3	4	3	5	3	3	4	4	4	3	3	2	2	3	3	3	2	5	4	4	4	4	4	4	7	7	4	4	2	2	4	6	4	4	4	1	4	6	5	4	5
278	3	3	3	1	4	1	2	1	3	3	3	4	1	3	3	4	4	2	3	2	3	3	3	1	5	5	5	4	4	5	4	4	5	4	6	6	2	6	2	4	4	5	5	5	3	5	4	6	4
279	3	4	3	4	2	5	4	2	3	2	2	4	2	4	4	3	3	4	3	2	4	3	2	3	5	4	3	4	4	4	1	1	3	1	1	5	1	4	3	5	3	3	6	2	6	6	6	5	2
285	3	3	2	2	2	2	2	1	3	3	2	4	2	3	2	4	4	2	3	1	4	3	3	1	4	4	4	4	3	4	6	6	6	6	6	4	1	5	1	4	4	3	3	1	3	3	4	4	6
286	1	1	2	1	1	2	2	3	2	2	2	2	2	2	2	2	2	2	2	2	1	5	5	5	5	5	5	4	4	4	4	3	3	3	3	3	3	3	3	3	3	3	2	3	2	2	2	2	5
287	3	2	2	1	2	2	1	1	3	2	2	1	1	2	2	2	3	2	2	1	2	3	4	1	3	2	4	4	4	4	2	2	4	3	2	4	5	3	3	4	3	5	5	5	3	5	5	5	3
289	3	2	3	2	3	1	1	1	3	1	2	3	1	2	2	4	4	1	4	1	4	5	2	1	4	4	4	4	5	5	3	5	4	4	3	6	6	3	6	4	6	2	2	3	5	6	4	4	5
290	4	3	3	2	2	2	2	1	2	2	3	4	1	2	3	3	3	1	3	2	5	5	4	4	5	4	4	4	4	4	5	5	5	5	4	5	4	4	3	5	2	4	6	4	3	4	3	4	5
291	3	3	3	2	5	2	2	1	3	3	1	4	1	2	1	4	4	2	3	1	3	4	4	2	2	4	5	5	5	5	1	5	7	6	3	4	1	2	2	1	3	4	2	1	6	5	4	3	6
292	3	1	3	1	4	1	1	1	3	3	1	2	1	2	2	4	4	1	3	1	2	4	4	1	3	4	5	3	4	4	6	5	6	6	3	3	2	4	2	4	2	3	2	2	3	4	3	3	6
295	4	2	3	3	3	2	2	2	3	2	2	3	2	3	3	3	3	2	3	2	5	5	5	1	4	4	3	2	3	3	3	4	3	3	3	5	5	5	5	5	5	5	5	3	3	4	4	4	4
302	2	3	3	1	2	2	2	4	2	1	4	4	1	1	4	1	4	2	1	3	2	3	4	1	2	4	4	4	4	4	2	3	4	5	2	6	7	6	6	6	7	3	2	5	2	3	2	2	6
303	5	1	4	1	4	4	1	1	5	1	1	1	1	4	2	4	4	1	4	1	5	5	5	4	5	5	5	5	5	5	6	6	7	7	6	7	7	4	3	5	1	7	7	2	7	6	6	5	3
304	4	3	3	3	4	3	4	3	3	3	3	3	3	3	3	3	4	2	3	4	1	1	1	1	1	5	5	5	5	5	4	4	5	2	1	1	1	5	1	5	1	1	3	1	1	5	1	1	4
308	3	3	3	2	3	3	2	1	3	3	2	3	3	3	3	3	3	2	3	1	2	4	4	2	3	4	5	4	3	4	4	3	4	2	2	4	3	1	4	6	4	5	5	4	5	4	4	4	3
310	4	5	2	4	2	1	3	5	3	1	1	5	1	1	1	1	3	1	1	2	4	5	5	1	5	1	2	2	1	2	1	1	2	2	3	6	1	3	6	7	1	7	5	3	3	1	1	1	2
319	3	3	3	2	3	3	2	2	3	3	3	4	3	3	3	4	4	2	3	1	4	4	4	1	3	5	5	4	4	5	3	2	2	2	2	6	6	2	5	5	4	5	6	3	2	4	2	3	3
321	2	2	2	1	2	1	1	1	1	1	2	1	1	2	2	3	4	1	2	1	4	4	4	1	1	4	4	4	4	4	5	5	5	5	5	3	2	1	5	4	5	7	4	5	6	5	3	5	5
323	3	5	3	5	3	5	1	1	3	5	5	3	1	3	5	5	5	5	3	2	2	4	4	3	3	4	3	3	3	3	4	2	2	2	2	5	5	1	3	5	5	3	4	1	3	5	4	5	4
324	3	3	4	2	3	1	1	1	3	3	3	3	2	3	2	4	4	2	4	2	5	5	5	4	2	1	5	5	4	4	4	3	5	5	5	3	5	5	6	5	4	6	2	4	3	5	5	5	4
325	3	4	3	3	3	4	4	3	2	1	2	3	2	2	4	2	3	2	3	4	4	3	4	4	4	3	3	2	2	2	3	3	2	2	2	4	3	5	4	4	3	3	3	3	3	4	3	3	3
330	4	5	3	4	2	2	3	4	2	2	5	4	1	3	5	2	2	4	3	4	3	5	5	1	5	4	5	4	5	5	2	2	2	2	1	2	1	1	6	6	1	6	1	5	1	5	3	6	2
336	3	3	3	3	3	1	1	1	5	5	1	5	1	5	1	5	5	1	5	1	4	4	4	3	4	4	5	5	5	5	5	7	7	7	5	5	5	5	5	5	5	5	5	5	5	5	5	5	5
337	2	4	3	4	2	1	2	1	5	4	4	5	4	4	5	5	5	5	5	5	5	5	5	5	4	3	4	5	5	4	7	5	4	3	5	6	7	7	3	6	6	7	7	7	7	5	3	2	2
341	4	2	3	2	3	1	3	1	3	2	3	4	3	2	3	3	3	2	3	3	2	4	4	2	2	5	5	4	5	4	3	3	5	3	2	5	3	5	5	3	2	5	3	3	3	3	3	5	3
342	2	4	3	3	2	1	3	3	3	2	2	4	3	3	3	3	3	3	3	3	4	4	4	4	4	5	3	3	2	2	4	3	5	3	3	4	3	3	5	5	3	5	5	5	5	5	4	5	4
346	4	1	3	1	3	1	1	1	2	4	1	2	1	5	3	4	3	1	3	1	2	3	3	4	4	4	5	4	4	4	6	5	6	3	3	7	7	3	4	3	3	6	6	3	5	5	5	6	1
347	5	1	5	1	5	1	2	1	5	1	3	5	1	3	4	4	5	1	5	2	2	4	4	4	4	4	4	4	3	3	7	6	7	7	1	1	1	6	6	6	6	6	6	1	4	4	4	6	7
348	5	1	4	1	5	1	2	1	5	5	2	2	4	4	2	5	5	1	5	2	2	4	3	1	3	4	5	4	5	5	3	3	4	1	1	1	1	2	2	2	2	2	2	2	2	3	3	3	6
352	5	3	2	2	2	1	1	1	3	3	2	4	1	3	3	3	3	1	3	1	3	3	3	1	2	3	3	4	4	4	2	4	3	2	1	4	2	3	4	5	3	4	4	4	3	4	4	4	3
354	4	2	3	3	3	2	2	1	4	4	3	4	2	3	4	4	3	2	3	2	5	5	5	3	5	3	5	5	4	4	4	5	5	5	3	6	6	4	6	6	5	5	4	6	5	5	5	5	5
357	2	4	2	4	2	1	3	1	2	1	3	4	1	1	4	3	2	4	1	4	5	5	5	5	5	5	3	2	4	3	1	3	2	2	4	7	1	7	7	7	4	7	5	7	4	3	7	5	4
358	5	2	4	1	3	1	1	1	3	3	1	3	1	5	1	4	4	1	4	1	1	1	1	1	1	3	5	5	5	5	6	6	7	6	5	7	4	7	7	4	7	5	7	4	4	5	5	5	6
359	1	3	2	2	3	1	1	1	1	3	1	1	4	3	1	1	1	1	1	1	1	1	1	1	1	1	1	1	1	1	1	1	7	5	5	3	5	2	5	3	2	3	6	3	5	3	5	5	2
360	2	4	2	2	2	1	1	1	1	1	1	1	1	1	2	3	1	2	3	2	3	3	4	1	2	4	2	2	2	3	2	3	2	2	3	4	2	2	4	5	3	3	3	5	4	5	3	4	2
364	3	5	2	5	1	1	5	1	5	5	5	3	1	5	5	5	5	2	1	1	5	5	5	1	5	5	3	3	3	3	4	4	4	4	1	4	4	4	4	4	4	4	4	4	4	4	4	4	4
368	5	5	3	4	3	1	5	2	3	1	4	5	2	2	5	3	2	2	3	5	5	5	5	4	5	5	4	4	3	3	6	7	7	5	4	7	1	4	1	7	7	7	6	4	7	7	6	7	4
372	5	3	4	1	4	1	2	3	5	4	2	3	2	4	2	4	3	3	4	3	3	3	3	4	3	3	3	3	3	4	6	4	4	4	4	4	4	3	5	5	4	5	4	4	4	5	5	5	6
373	3	3	3	1	3	1	1	1	3	3	3	2	2	3	2	2	3	2	3	2	1	3	2	1	2	3	4	4	4	4	3	3	5	4	2	5	4	2	3	4	3	3	3	2	2	4	4	4	6
374	3	3	3	2	3	1	1	1	2	4	3	3	1	2	2	3	3	2	3	2	2	4	4	4	2	4	4	4	4	4	4	4	6	5	4	5	3	2	3	4	2	3	4	4	3	4	4	4	5
377	4	4	2	2	2	4	4	3	4	2	5	5	2	1	5	3	3	3	2	5	4	5	5	5	3	4	4	4	4	4	4	4	5	4	3	1	1	1	2	4	2	2	5	3	2	2	4	4	3
379	4	2	4	2	4	1	1	1	3	3	2	2	2	3	2	4	4	2	4	2	4	4	4	2	3	4	4	4	4	4	4	3	3	4	1	2	2	2	4	4	4	2	3	3	5	4	2	4	5
380	5	1	5	1	5	1	1	1	5	5	1	5	2	3	1	5	5	1	5	1	5	5	5	2	1	5	5	5	5	5	7	7	7	7	5	4	7	4	7	4	4	4	6	4	3	5	5	5	4
382	2	2	3	2	2	2	3	2	3	4	1	5	5	2	3	4	3	3	2	3	2	5	5	1	3	3	5	5	3	5	2	3	4	1	1	2	2	7	7	7	1	1	1	7	2	5	4	7	3
383	4	4	4	3	3	3	3	2	3	5	3	4	2	5	3	4	3	4	4	3	3	3	2	4	4	4	4	5	5	5	3	4	4	4	3	4	5	3	2	5	3	4	4	3	3	5	4	6	4
394	3	3	3	4	3	1	4	3	3	3	4	4	3	3	4	3	3	3	4	3	1	1	1	1	1	1	1	1	1	1	7	7	7	7	7	7	7	7	7	7	7	7	7	7	7	7	7	7	7
398	3	4	2	4	1	4	4	2	2	1	2	2	2	1	4	1	1	2	2	4	4	5	4	4	4	4	4	4	4	4	2	3	3	3	2	6	6	2	2	7	3	2	2	5	1	1	1	2	3
400	3	2	3	2	3	1	1	1	3	3	1	3	1	3	1	3	3	1	3	1	1	1	1	1	1	4	4	4	4	4	5	3	3	3	1	7	1	7	7	7	7	4	4	4	3	5	5	5	4
402	4	2	4	1	4	1	1	1	4	3	1	3	2	2	1	4	4	1	4	1	4	4	4	4	3	2	4	4	4	4	3	4	3	3	2	5	4	6	4	4	3	3	3	3	3	3	3	5	4
407	5	3	2	4	5	1	4	5	3	5	2	4	1	4	4	5	3	3	3	4	5	4	5	3	4	3	5	5	4	3	5	4	4	4	1	1	1	1	6	6	5	7	7	7	5	6	3	5	5
409	5	1	3	1	4	1	1	1	4	4	1	3	1	3	1	5	4	1	5	1	1	2	1	1	1	5	5	5	5	5	4	4	4	4	4	4	4	1	4	1	1	7	4	1	1	7	7	7	4
413	4	4	2	3	3	2	1	1	2	2	3	2	1	1	2	2	3	3	2	1	2	4	5	1	2	4	4	4	4	4	2	1	2	2	2	4	2	6	2	7	4	5	7	5	3	2	2	3	3
424	4	3	3	2	4	2	3	3	4	1	2	4	2	3	5	3	3	4	2	4	5	5	5	3	3	5	5	5	3	5	4	3	3	3	5	3	5	5	5	5	5	5	5	4	4	4	4	4	6
429	3	3	3	3	3	2	1	1	3	3	3	3	2	2	2	3	3	3	3	2	5	4	5	4	5	4	5	4	4	4	4	2	5	4	2	3	3	4	4	3	3	7	6	5	5	4	4	4	4
431	1	3	4	1	4	2	3	3	3	3	3	2	2	3	3	3	3	3	3	3	2	1	2	2	2	2	2	2	2	2	1	4	4	4	4	4	4	4	4	4	4	4	4	4	4	4	4	4	4
432	4	3	4	1	1	1	1	1	4	4	3	3	1	3	2	3	3	3	3	1	2	3	5	1	5	5	4	4	4	4	3	4	4	4	4	7	4	5	5	7	5	6	7	7	7	7	7	7	3
441	3	3	3	3	3	1	2	2	3	2	2	2	2	2	2	2	2	2	2	2	2	2	2	2	2	2	2	2	2	2	3	3	4	4	4	4	4	4	4	4	4	4	4	4	4	4	4	4	4
443	5	3	3	1	3	1	1	1	3	3	3	3	3	3	3	3	3	3	3	3	1	1	1	1	1	1	5	5	5	5	6	6	6	5	1	1	1	1	1	1	1	1	1	1	1	1	1	1	7
445	3	2	3	2	2	2	1	1	3	1	1	3	1	1	3	3	3	1	3	3	4	3	1	3	3	4	3	3	4	3	5	5	5	5	4	2	2	5	4	3	4	4	3	2	3	5	4	4	5
449	3	2	4	2	4	1	2	1	3	1	2	4	2	2	2	2	2	2	2	3	3	5	5	2	3	4	4	4	4	4	3	2	6	3	2	6	2	2	3	6	4	4	6	6	3	6	3	5	3
450	2	2	2	1	3	2	1	2	3	2	2	3	1	2	2	3	3	1	2	1	4	4	1	1	1	4	5	5	5	5	4	4	4	4	4	4	4	4	4	4	4	4	4	4	4	4	4	4	4
453	3	5	5	3	1	1	1	1	2	1	5	3	1	1	1	3	3	1	3	1	1	1	1	1	3	1	5	5	3	5	1	1	1	1	1	1	4	7	3	7	1	7	7	1	4	4	1	7	1
455	3	5	2	3	3	3	3	3	2	1	4	4	2	3	4	4	4	5	3	5	5	5	5	3	5	5	5	3	5	5	1	1	1	2	1	7	4	1	1	7	4	6	4	4	4	6	7	4	6
457	2	5	2	5	2	1	2	2	3	1	2	2	1	1	3	1	1	4	2	3	3	3	2	3	2	5	5	5	5	5	3	1	2	4	4	3	1	2	2	4	5	5	4	3	3	4	4	4	6
458	2	2	5	2	4	1	4	3	3	4	1	5	1	5	4	4	5	1	5	1	2	5	5	1	2	3	5	5	3	3	3	3	3	3	3	7	4	1	1	1	1	6	7	5	7	5	4	2	2
465	4	3	3	3	2	1	1	1	2	1	2	2	1	1	4	1	2	1	2	2	3	4	4	3	3	4	5	4	4	4	3	4	5	5	4	4	4	4	4	4	4	4	4	4	4	5	4	4	2
466	4	1	3	1	5	1	1	1	4	3	4	4	3	3	3	3	2	1	4	1	4	4	3	2	3	2	5	5	5	5	6	5	5	4	1	7	1	1	1	1	1	7	7	4	5	6	6	6	4
468	3	4	2	4	2	3	4	3	2	2	4	5	3	2	4	2	3	4	2	4	4	5	5	5	5	5	4	3	2	3	4	6	6	6	6	6	6	2	5	5	5	4	3	3	4	4	4	4	4
469	5	3	5	3	5	1	1	1	5	5	3	1	2	3	1	3	3	1	5	3	2	2	2	2	2	2	2	2	2	2	4	4	4	4	4	4	4	4	4	4	4	4	4	4	4	4	4	4	4
470	2	4	2	1	2	1	2	1	1	1	2	4	1	1	2	1	2	1	1	3	5	5	5	5	5	5	3	1	1	2	4	6	4	4	1	7	7	7	1	4	6	6	4	5	5	7	7	4	4
474	3	2	3	1	3	1	3	1	3	1	1	3	3	3	3	3	3	3	3	3	5	5	5	5	5	5	5	5	5	5	4	3	3	2	2	2	3	1	2	2	1	6	6	6	2	2	2	2	3
477	4	2	4	5	3	1	5	1	3	2	3	4	1	3	5	3	2	2	3	3	4	4	4	3	4	5	4	4	4	4	6	5	5	4	1	6	2	6	6	5	5	5	6	3	7	7	7	5	6
478	3	4	3	1	3	3	3	2	2	1	2	3	2	3	2	3	3	3	3	4	4	2	3	3	3	3	4	4	4	4	5	4	3	3	4	4	4	2	4	5	4	6	5	7	3	4	3	3	2
481	4	5	1	3	1	2	5	1	1	1	5	3	1	1	5	1	1	4	1	5	5	5	5	5	5	4	2	2	2	3	4	4	4	3	4	6	2	4	2	6	7	2	2	3	3	4	4	5	2
484	5	2	5	3	5	1	3	1	3	1	1	4	2	4	3	4	4	2	4	2	5	5	5	3	5	5	5	5	5	5	5	4	5	4	1	7	7	3	2	5	7	5	7	7	4	4	4	4	4
487	5	3	5	1	5	1	1	1	5	5	1	1	1	1	1	5	5	1	5	1	1	1	1	1	1	5	5	5	5	5	3	3	4	2	1	1	7	1	7	4	1	1	1	1	1	1	4	4	7
489	3	4	3	3	3	2	4	4	1	1	4	4	1	1	4	3	1	2	1	4	5	5	5	5	5	5	3	3	3	3	1	1	4	3	1	6	6	4	3	7	7	7	7	4	7	4	1	1	1
490	2	5	2	4	1	3	3	1	1	2	4	4	1	1	5	1	1	5	1	4	5	5	5	1	1	5	4	2	3	3	1	4	3	1	1	1	1	1	6	7	7	2	1	1	1	5	1	1	1
494	3	1	3	1	4	1	1	1	3	3	1	1	1	1	1	1	1	1	1	1	3	4	4	1	3	4	5	5	5	5	5	6	6	5	4	7	1	1	1	7	1	1	5	4	1	5	7	1	7
495	5	3	4	1	4	1	2	2	4	5	2	4	2	3	2	4	5	2	4	2	3	4	5	1	4	4	5	5	4	5	6	5	6	6	4	5	2	5	4	5	4	6	2	2	2	4	3	5	4
504	3	3	3	3	2	2	1	1	3	2	1	1	1	2	1	2	3	1	3	1	4	4	5	1	5	5	5	5	5	5	4	4	5	4	1	1	1	5	4	7	7	5	5	5	4	5	5	5	5
513	2	2	3	1	3	1	2	1	3	3	2	3	3	2	3	3	2	2	3	2	3	3	3	3	3	4	4	4	4	4	2	2	2	2	2	2	2	2	2	2	2	2	2	2	2	2	2	2	2
516	4	2	4	1	3	1	1	1	4	3	1	1	3	4	4	4	4	2	4	1	3	3	1	1	1	4	5	5	5	5	6	5	4	4	4	5	4	4	5	4	4	4	4	4	4	4	4	4	6
518	1	3	3	3	3	1	4	1	2	2	4	3	1	1	2	3	3	4	3	4	5	5	5	1	4	3	3	3	3	3	3	5	2	3	2	5	5	5	4	6	6	1	4	7	6	5	6	4	3
523	3	4	3	3	3	3	3	3	3	3	3	3	3	3	3	3	3	3	3	3	5	4	1	1	1	4	3	3	3	5	4	1	1	5	6	4	4	4	4	4	4	7	6	6	4	4	4	4	5
525	3	3	3	1	2	1	1	1	2	2	1	3	1	1	3	3	3	1	2	2	4	4	4	1	4	5	5	5	5	5	1	1	1	1	1	6	5	6	7	7	7	7	7	7	1	6	4	6	7
529	4	1	1	1	5	1	3	5	3	2	3	1	3	3	5	3	5	5	3	5	4	2	3	3	4	4	5	3	3	3	7	3	3	4	7	1	2	7	3	5	5	6	6	5	3	5	5	5	7
531	2	1	2	1	5	1	2	1	1	1	1	1	1	1	1	5	1	1	2	2	3	3	2	1	3	3	4	3	3	3	5	5	5	5	5	5	5	5	5	5	5	5	5	5	5	5	5	5	5
532	5	1	3	1	4	1	2	1	2	5	1	3	1	1	1	1	1	1	4	1	3	5	5	4	3	5	5	5	5	5	1	3	5	1	1	4	1	4	5	5	4	4	6	1	4	3	4	7	3
534	5	3	3	2	3	1	3	2	2	3	3	4	2	4	5	3	3	4	3	4	3	4	5	4	5	5	4	3	3	4	4	4	4	3	3	4	2	2	2	4	3	3	5	4	1	4	4	4	4
539	1	1	1	1	1	1	1	1	1	1	1	1	1	1	1	1	1	1	1	1	3	5	4	3	3	5	5	5	5	5	3	4	3	1	1	7	1	7	2	7	7	7	7	7	7	7	7	7	4
546	2	1	1	3	2	1	1	2	1	1	2	1	2	1	1	1	2	1	1	1	1	5	1	2	2	1	5	5	5	5	7	4	6	3	3	7	1	5	5	3	2	3	1	1	5	6	3	3	4
548	5	3	2	2	3	3	2	1	4	4	2	2	2	4	2	4	4	2	4	2	3	4	2	1	2	5	5	5	5	5	5	5	5	4	2	5	6	5	5	5	6	2	1	1	3	6	7	7	5
549	2	1	2	1	1	1	1	1	1	1	1	1	1	1	1	1	1	1	1	1	4	3	3	3	2	2	3	2	4	4	1	2	2	4	3	3	2	6	3	3	2	4	1	1	4	5	3	3	2
553	5	3	3	2	3	2	2	1	3	3	2	2	2	3	2	3	2	1	2	1	3	3	3	2	2	2	5	5	5	5	4	4	4	3	4	4	4	4	4	4	4	4	5	5	5	5	4	4	4
556	2	4	2	3	1	1	1	1	1	1	3	4	1	3	2	3	3	2	1	1	2	4	4	2	4	4	4	4	5	4	4	4	2	3	1	6	4	4	3	4	2	4	5	2	3	3	3	5	4
557	2	4	2	3	2	4	2	2	1	2	2	2	1	2	3	2	3	2	2	2	3	3	3	1	4	5	3	3	3	4	3	3	4	2	2	5	4	1	1	2	2	3	5	2	3	6	4	5	3
561	3	2	3	3	2	1	3	2	4	5	1	3	1	4	2	4	2	2	2	1	2	2	1	3	4	2	5	5	2	4	2	3	5	5	5	2	4	4	5	4	3	2	2	5	1	3	2	2	3
562	3	4	3	3	1	1	4	1	4	4	3	4	2	2	3	2	1	5	1	2	1	4	4	1	4	2	4	4	4	4	4	4	4	1	1	7	7	7	7	7	7	7	7	7	7	7	7	7	7
563	5	3	4	2	4	3	3	3	3	3	3	5	3	3	5	5	5	3	5	3	3	3	3	3	3	5	5	3	3	3	4	3	3	3	1	4	5	3	5	7	5	7	5	5	5	6	5	5	6
567	2	1	4	1	4	2	1	1	3	3	1	4	1	4	1	4	3	1	4	1	2	3	4	2	2	4	4	4	4	4	5	4	6	3	5	3	3	2	3	3	2	4	3	2	2	4	3	4	5
569	4	1	3	2	3	1	1	1	4	3	1	1	1	3	1	3	4	1	4	1	2	2	2	2	2	2	5	5	5	5	4	4	4	3	4	3	2	5	5	5	3	4	4	5	3	3	3	3	3
571	1	2	3	2	4	1	2	1	5	5	2	5	1	4	3	4	3	1	4	2	2	2	2	1	4	5	4	4	4	5	4	4	5	3	4	4	4	3	4	3	5	4	4	3	4	4	4	4	4
572	3	3	3	3	3	4	2	3	4	1	3	1	1	1	3	1	2	2	3	3	4	4	4	4	4	4	4	3	1	2	2	4	4	3	2	5	7	6	6	6	6	6	5	7	7	7	7	7	5
580	4	2	4	2	4	3	4	3	2	4	3	4	3	5	2	5	3	4	5	5	1	1	1	1	2	1	5	4	4	5	7	5	6	4	5	5	7	7	7	7	7	4	7	1	4	7	7	7	4
583	4	2	4	1	5	2	3	2	4	5	2	3	2	4	2	4	4	2	4	2	3	5	4	1	3	5	5	5	5	5	6	6	6	5	4	1	3	2	5	4	5	5	5	4	5	5	5	5	6
585	4	3	3	2	3	2	3	1	3	2	2	4	2	2	2	3	2	4	3	4	4	4	4	3	3	3	4	4	4	4	3	3	3	4	3	5	5	5	5	5	5	5	5	5	5	4	4	5	4
588	4	1	4	1	5	1	1	1	4	4	2	4	2	5	1	5	5	1	5	1	1	2	2	2	3	5	5	5	5	5	6	6	6	6	2	3	3	3	3	2	2	4	3	4	5	5	4	3	6
589	4	5	5	5	2	5	1	1	1	1	5	5	1	5	1	5	5	5	1	1	1	1	1	1	1	1	5	5	5	5	1	1	1	1	1	7	1	1	1	1	1	1	1	1	1	1	1	1	1
593	5	2	4	1	4	1	1	1	4	3	3	4	1	4	1	4	4	1	4	1	3	2	2	1	2	4	4	4	4	4	6	5	5	5	4	3	2	4	5	5	2	1	1	3	3	7	5	7	6
601	4	3	3	2	4	1	3	2	3	3	2	3	1	3	1	3	3	1	3	2	4	4	5	2	2	4	5	5	5	5	6	5	6	6	4	6	5	5	5	5	4	5	5	6	5	6	6	6	5
602	1	2	3	2	4	1	2	1	5	5	2	5	2	4	3	4	3	1	4	2	2	2	2	1	4	5	4	4	4	4	5	5	6	5	5	4	3	5	5	4	5	5	5	5	4	4	5	5	6
605	3	3	3	2	2	2	2	1	2	2	2	3	2	2	2	2	4	2	3	2	3	4	4	2	3	5	4	4	4	4	3	3	4	3	1	6	3	3	2	7	5	2	2	6	3	3	3	4	2
606	2	1	4	1	4	4	4	4	3	4	3	3	4	4	4	4	4	2	4	4	2	5	4	2	3	5	4	4	4	4	4	4	5	5	5	5	5	5	5	5	5	5	5	5	5	4	5	5	5
607	3	2	4	1	3	2	2	2	4	3	3	4	3	5	3	5	4	2	4	2	3	3	4	2	4	5	5	5	4	4	4	4	4	5	5	4	4	4	4	5	4	6	6	6	4	4	4	5	5
610	4	4	3	3	3	2	3	1	3	4	2	3	1	4	2	3	3	3	3	4	3	4	4	3	4	5	5	5	3	4	2	2	1	1	1	7	6	4	4	5	5	5	5	4	3	3	3	5	4
615	2	3	4	2	3	3	3	2	3	2	4	3	2	3	2	2	3	2	3	3	1	1	1	1	1	2	5	5	5	5	4	4	4	4	4	4	4	4	5	5	5	3	4	4	3	3	4	4	4
620	5	1	2	1	5	1	1	1	5	5	1	1	1	5	1	4	5	1	5	2	1	2	3	2	3	3	5	5	5	5	7	6	6	6	6	6	5	5	5	5	5	3	3	5	4	5	5	4	5
621	3	3	3	3	3	3	3	3	3	1	3	3	1	1	5	3	3	3	2	4	5	5	5	5	5	5	4	4	4	4	4	5	4	3	2	7	4	5	5	5	4	2	3	4	1	5	5	5	4
627	5	1	5	1	5	1	1	1	1	1	1	2	1	5	2	5	5	2	5	1	3	3	3	3	3	3	5	4	4	4	6	5	6	5	1	1	4	4	4	4	4	4	4	4	4	4	4	4	4
629	5	1	5	1	5	2	1	1	5	5	1	3	2	4	1	5	4	1	5	1	2	2	1	1	2	5	5	3	5	4	3	4	5	5	5	2	2	6	5	4	4	4	6	3	2	6	6	4	4
631	4	1	3	1	4	1	1	1	3	3	1	1	1	3	1	3	3	3	3	1	1	4	4	2	3	5	5	5	4	4	5	4	5	3	3	5	5	4	3	5	5	5	5	5	5	5	5	6	4
639	3	2	3	2	3	2	3	2	1	3	2	4	2	3	3	3	3	2	2	3	5	5	5	3	5	4	4	4	4	4	5	4	5	4	3	5	4	5	5	6	4	5	6	5	7	5	3	5	4
641	3	2	4	1	3	3	2	1	3	3	1	3	2	3	2	3	3	3	3	2	3	4	4	2	3	3	3	3	3	3	4	3	4	4	4	3	4	3	4	3	4	3	4	2	2	4	2	4	4
642	4	2	5	1	4	1	1	1	4	5	1	4	3	5	1	5	4	1	4	1	3	3	3	1	2	5	5	5	5	5	4	6	7	7	4	7	7	4	4	1	2	3	3	3	3	4	4	7	7
643	4	3	3	3	4	1	1	2	4	3	3	3	3	2	1	4	3	3	4	1	5	5	5	1	5	5	3	3	4	4	5	5	5	5	5	1	1	1	1	1	2	2	1	2	2	2	2	1	7
644	4	2	4	1	3	1	1	1	3	1	1	1	2	2	1	3	3	1	4	1	5	4	2	1	3	3	4	4	4	4	5	4	4	4	3	4	4	7	4	6	3	7	7	1	4	5	3	6	5
645	2	4	4	2	4	3	3	2	4	4	2	4	3	2	3	4	2	3	4	3	3	4	4	2	2	3	4	4	4	4	3	3	4	3	4	5	5	5	5	5	5	5	5	5	5	4	5	5	5
646	5	2	4	2	4	1	2	2	4	4	1	4	3	5	3	4	4	1	4	3	3	5	5	5	3	5	5	5	5	5	5	4	5	6	1	7	7	5	5	4	5	4	4	1	3	5	5	7	5
651	3	4	3	3	3	4	2	2	3	2	3	3	2	3	3	3	3	4	3	3	4	4	4	2	3	4	5	5	5	5	5	5	5	4	3	3	5	5	4	4	4	5	5	5	5	5	4	5	5
652	5	1	4	1	5	1	1	1	5	4	1	1	1	5	1	5	5	1	5	1	1	4	1	1	1	5	5	5	5	5	6	6	7	7	7	1	1	1	1	1	1	1	1	1	5	6	7	1	7
653	5	1	3	3	3	1	1	1	5	5	1	2	2	5	1	5	5	1	4	3	2	4	2	2	3	5	1	4	4	5	3	3	3	4	4	7	4	2	1	3	3	2	2	4	5	2	3	3	2
655	2	4	3	3	2	1	2	1	3	3	1	5	1	3	1	3	3	3	3	2	3	3	3	1	1	5	5	5	5	5	6	5	6	4	2	7	1	5	3	7	4	3	7	4	7	6	7	6	5
656	2	1	3	1	3	1	2	2	2	2	1	3	1	3	3	3	2	1	2	2	1	3	1	1	2	5	5	4	4	5	4	7	7	7	7	7	7	7	7	4	4	4	4	4	4	5	7	7	4
658	5	1	5	1	5	1	1	1	1	1	1	5	1	5	1	5	5	1	5	1	5	5	5	5	5	5	5	4	4	4	1	4	5	4	1	7	1	1	7	7	6	6	5	1	4	6	7	4	7
662	3	4	4	2	4	2	3	2	4	4	2	2	2	4	2	4	2	3	3	2	3	4	4	2	2	3	4	4	4	4	4	3	3	3	3	3	4	3	3	3	3	6	3	3	3	3	5	4	6
663	3	4	4	1	3	1	1	1	3	3	1	3	3	3	3	3	3	3	3	1	4	4	3	3	4	4	5	5	5	5	3	2	2	2	7	7	7	7	3	6	1	4	6	3	7	6	5	5	4
664	4	3	3	4	3	4	2	2	3	3	3	3	3	2	2	2	2	3	2	3	3	4	3	4	4	4	2	3	3	2	1	1	3	1	1	4	1	4	1	4	1	4	4	2	1	2	2	2	4
665	4	1	4	2	4	3	4	4	4	4	3	3	4	3	4	3	4	4	4	4	2	4	4	3	2	4	4	3	3	3	4	3	3	4	4	5	4	5	5	5	6	5	5	5	5	5	5	5	5
667	1	1	1	1	5	1	1	1	1	1	2	1	1	1	2	5	4	2	3	2	1	1	1	1	1	1	5	5	5	5	4	4	4	4	4	4	4	4	4	4	4	4	4	4	4	4	4	4	4
670	4	2	4	2	4	3	2	2	4	3	2	4	2	4	2	4	4	2	4	2	4	5	4	2	3	4	4	4	4	4	4	3	6	4	1	2	2	5	4	4	4	5	4	4	4	5	5	5	5
671	3	3	3	3	3	3	3	2	3	2	3	3	3	3	3	3	3	3	3	3	4	4	2	3	1	5	4	5	3	5	4	4	3	3	5	1	1	4	4	7	5	6	5	6	4	7	7	7	3
672	3	3	4	1	3	3	2	2	4	4	2	5	1	3	3	3	4	1	3	1	5	4	1	3	1	1	5	3	3	5	4	3	5	2	2	6	6	5	3	3	1	7	7	3	3	5	3	7	3
673	4	3	4	4	4	4	4	4	4	3	3	4	4	5	4	4	4	3	4	3	1	3	3	3	3	3	3	4	3	3	4	4	4	3	3	3	1	4	4	4	3	3	3	3	3	4	4	4	5
677	1	1	1	1	3	1	1	1	1	1	1	1	1	1	1	3	3	1	3	1	1	1	1	1	1	1	5	5	5	5	4	4	4	4	3	4	4	4	4	4	4	4	4	4	4	4	4	4	4
681	4	3	3	4	3	2	3	1	3	2	3	2	2	1	2	2	2	3	2	2	2	5	2	1	2	1	3	3	3	3	2	3	4	3	3	4	4	4	4	4	4	5	6	4	3	4	4	5	3
682	3	4	3	3	4	3	1	1	3	3	3	3	3	2	3	3	3	2	2	2	2	2	2	2	2	2	4	4	4	4	3	3	3	3	3	3	3	3	3	3	3	3	4	3	5	4	4	3	4
683	3	3	3	3	3	3	2	2	3	3	3	3	3	3	3	4	4	3	3	3	1	3	3	1	3	3	5	5	5	5	5	5	5	5	5	5	5	4	4	4	4	4	4	4	4	4	4	4	5
687	2	5	2	2	2	1	2	1	1	3	4	3	1	4	4	4	2	3	2	4	4	5	5	3	4	4	5	3	4	4	5	5	5	4	1	7	1	5	1	6	1	6	6	5	4	4	1	1	1
688	2	2	3	2	3	2	2	2	3	1	2	3	2	2	3	3	3	3	3	3	3	3	3	1	3	3	4	2	4	4	3	3	3	3	3	3	3	3	3	3	3	3	3	3	3	3	3	3	3
697	4	3	4	4	3	2	4	3	3	1	3	5	3	3	5	4	4	4	4	4	3	4	4	2	3	5	4	4	4	4	1	1	1	1	4	4	3	5	5	5	5	5	5	6	5	5	5	5	6
705	3	3	2	3	2	2	2	2	2	2	2	5	2	2	2	4	4	4	4	4	4	4	4	4	4	5	4	4	4	4	4	4	4	4	4	4	6	6	6	6	6	6	6	6	6	6	6	6	6
706	3	2	5	2	3	1	1	1	4	5	1	1	1	5	2	5	3	1	3	1	1	2	2	1	1	5	5	5	5	5	5	5	6	5	3	6	6	3	4	3	3	4	4	5	3	5	5	5	6
707	3	3	3	3	3	3	3	3	3	3	3	3	3	3	3	3	3	3	3	3	1	1	1	1	1	3	5	5	5	5	2	2	7	7	7	2	7	6	6	2	4	4	4	4	4	4	4	4	4
711	5	2	3	1	5	1	1	1	5	5	3	2	3	5	1	5	3	1	5	1	2	2	2	1	1	5	5	4	4	5	4	4	6	6	1	2	1	1	7	4	7	7	3	6	1	7	5	7	4
715	4	2	3	3	3	2	1	1	3	3	2	3	1	3	2	4	4	3	4	1	2	3	2	1	2	2	5	5	5	5	4	3	3	3	1	1	4	4	4	5	4	2	2	1	1	3	3	5	4
716	4	2	4	2	5	1	1	1	5	5	1	5	4	5	1	5	4	3	3	3	1	1	5	1	2	4	5	5	5	5	2	3	2	2	1	7	7	6	2	4	1	4	4	4	4	4	4	4	4
717	5	1	5	1	5	3	1	1	5	5	1	5	3	5	1	5	5	1	5	1	3	5	3	5	5	5	3	5	3	3	3	1	3	2	1	7	4	4	1	3	5	4	4	3	5	5	4	4	1
718	3	3	3	3	3	3	3	3	3	3	3	3	3	3	3	3	3	3	3	3	2	3	3	2	2	2	2	2	2	2	2	2	2	2	2	2	2	2	2	2	2	2	2	2	2	2	2	2	2
719	5	3	4	2	4	2	3	1	4	4	4	4	4	5	4	4	3	3	4	3	1	1	4	1	2	4	5	5	5	5	3	5	5	6	2	2	2	2	2	5	3	4	3	3	5	4	4	6	5
720	4	4	5	4	3	4	4	4	5	4	2	2	1	2	3	5	4	4	4	3	4	5	5	1	4	1	5	5	5	5	3	4	5	1	3	7	7	6	2	7	1	7	5	2	5	5	6	7	5
722	2	2	2	2	2	2	2	2	2	2	2	2	2	2	2	2	2	2	2	2	2	2	2	2	2	2	2	2	2	2	3	4	7	3	3	2	3	3	3	3	3	3	3	3	3	3	3	3	5
724	4	1	4	3	3	2	3	3	3	1	2	4	2	4	4	4	4	2	3	3	4	4	3	3	3	4	4	4	4	4	3	3	3	3	5	3	5	4	5	2	5	6	5	3	5	5	5	5	5
726	3	2	3	2	3	1	2	2	2	1	2	3	2	1	2	2	3	1	3	1	4	4	1	1	4	4	3	3	4	2	2	3	2	2	4	5	2	6	2	6	5	5	2	2	2	6	4	6	5
727	4	3	4	3	3	3	3	1	5	3	3	2	3	2	2	2	3	3	3	3	4	4	4	1	1	4	5	5	5	5	6	6	6	4	4	4	4	4	5	5	5	4	4	5	5	5	5	5	5
730	3	5	2	2	2	2	1	1	5	3	3	3	1	1	1	2	3	5	5	4	5	5	4	2	4	4	5	4	5	4	4	5	5	6	3	7	7	3	4	4	4	4	4	4	4	4	4	4	4
731	5	3	5	2	5	1	1	1	5	5	2	5	3	3	2	5	5	2	5	2	4	4	4	4	4	5	5	5	5	5	5	5	5	3	5	7	7	7	7	7	7	7	7	7	4	7	4	4	5
732	2	3	2	3	2	4	4	3	2	2	4	2	3	3	4	2	2	3	2	4	5	5	5	2	5	1	4	4	3	5	3	3	4	2	1	2	2	6	4	6	4	4	4	4	4	4	4	4	4
733	2	5	2	1	2	1	3	1	2	1	4	2	1	1	2	1	1	1	1	2	5	5	5	1	2	2	5	5	5	5	3	2	3	3	4	7	7	7	7	5	5	7	7	6	6	5	2	6	3
737	4	1	4	1	3	1	1	3	2	1	2	4	1	1	1	3	2	1	2	1	5	5	2	1	5	2	4	2	4	2	3	3	3	2	2	6	2	6	2	7	6	5	5	3	3	7	5	6	6
745	3	3	4	5	3	5	4	1	3	3	2	5	1	2	5	4	2	5	3	5	5	5	5	5	5	5	5	5	5	5	5	5	5	5	5	5	5	1	3	7	7	7	7	7	7	7	5	5	7
746	3	5	2	5	2	4	5	2	2	2	5	5	5	2	5	3	3	4	3	5	5	5	5	5	5	4	4	4	4	4	1	4	1	1	1	3	3	3	3	7	3	7	7	7	7	6	5	7	5
751	4	5	1	4	1	1	1	1	1	1	1	5	1	1	3	1	3	3	5	1	1	4	5	1	5	3	5	5	5	5	3	1	5	7	1	5	1	1	7	7	7	7	7	7	7	7	7	7	1
760	5	1	4	1	5	1	1	1	5	5	2	4	1	5	3	3	3	2	5	1	1	1	1	2	2	4	5	3	5	5	6	4	7	7	7	5	5	7	2	4	3	4	4	2	3	5	5	4	7
762	4	4	2	2	2	2	2	2	2	2	2	2	3	2	3	3	3	2	2	2	4	4	4	2	4	4	4	4	4	4	3	3	3	2	2	5	2	6	3	5	3	5	4	5	6	6	6	6	5
764	5	2	4	2	4	2	2	2	4	3	2	2	2	2	2	4	4	2	4	2	3	3	1	1	1	5	5	5	5	5	3	2	4	6	1	4	2	2	3	5	3	3	2	2	2	5	3	5	6
765	3	5	2	3	2	1	3	3	2	2	4	4	2	2	4	3	3	3	2	4	2	4	4	1	2	3	4	4	3	3	4	6	5	6	5	4	3	3	1	3	3	6	6	1	2	3	3	4	7
767	3	5	3	5	1	4	4	4	3	2	4	4	1	1	3	2	2	4	3	5	3	4	3	1	3	3	3	2	4	3	4	5	4	3	6	6	6	7	4	5	1	2	3	4	5	5	5	6	3
768	2	4	3	3	2	1	3	2	2	1	3	2	1	3	3	5	5	3	3	3	2	4	2	1	2	5	4	4	4	4	1	1	2	2	2	1	3	5	2	4	3	4	4	1	2	4	5	5	6
771	2	4	3	4	2	4	1	2	1	3	3	1	2	2	2	1	2	5	2	1	4	4	2	1	5	5	5	4	4	4	2	4	3	2	2	5	3	4	4	5	3	6	7	7	4	6	5	5	1
777	5	5	3	2	3	1	1	1	5	5	3	3	1	5	1	5	5	3	3	1	5	5	5	3	3	5	5	5	5	5	4	4	4	4	4	4	4	4	4	4	4	4	4	4	4	4	4	4	5
780	4	4	2	3	3	2	2	2	4	4	5	3	1	3	2	4	3	1	3	2	2	2	4	1	3	5	5	3	3	4	3	3	3	7	4	7	7	4	4	6	5	7	7	5	7	5	5	5	3
786	2	2	2	2	3	2	3	2	3	3	4	3	2	3	2	3	2	3	4	3	4	4	4	4	4	5	5	5	5	5	5	4	5	5	5	5	5	4	5	5	5	5	4	5	5	6	5	5	6
789	3	2	3	2	3	1	2	2	2	2	3	2	1	3	1	3	3	2	1	1	2	3	2	3	3	2	3	2	3	2	4	4	4	3	4	3	4	3	2	3	3	3	2	3	2	2	4	4	4
790	5	5	3	2	3	2	2	2	5	3	2	2	2	2	2	2	3	3	5	2	1	5	5	3	3	5	5	3	3	3	2	2	2	2	1	6	6	4	5	5	5	5	6	5	5	3	2	3	3
791	3	4	3	4	2	4	4	4	3	2	4	5	1	3	4	4	3	4	4	4	4	5	5	5	3	5	4	3	3	3	5	5	5	3	6	3	2	3	5	5	2	2	5	4	7	6	6	6	7
793	5	1	5	1	5	1	1	1	5	5	1	5	1	5	1	5	5	1	5	1	1	5	1	1	1	1	5	5	5	5	7	7	7	7	1	1	1	1	1	1	1	1	1	1	1	1	1	1	7
795	3	3	5	1	3	1	1	1	3	1	5	4	1	3	2	4	3	1	3	1	4	4	4	2	3	5	3	3	4	3	4	4	4	4	1	7	4	4	2	3	4	5	5	5	7	5	4	7	5
797	3	3	3	3	3	3	3	3	3	3	3	3	3	3	3	3	3	3	3	3	2	2	2	2	3	5	3	5	4	4	7	5	7	7	7	7	7	7	7	5	7	4	4	4	4	4	4	4	4
801	1	1	4	1	4	1	1	1	4	3	1	4	5	3	1	5	4	1	4	1	5	5	5	5	5	4	5	5	5	5	4	4	4	3	3	5	1	1	6	6	1	5	1	1	1	5	3	6	5
802	3	2	3	3	2	2	1	1	1	1	2	2	2	1	2	2	2	2	1	4	3	4	4	2	3	5	3	3	2	3	4	3	5	2	3	2	2	2	1	3	2	4	2	2	3	4	2	3	2
805	3	5	2	3	3	3	3	1	3	3	3	3	1	1	4	4	4	2	4	3	1	1	1	1	1	5	5	5	5	5	3	2	3	2	3	5	2	1	3	7	5	5	5	6	5	5	4	4	5
809	3	3	4	2	3	1	1	1	3	3	2	2	2	3	2	3	3	1	3	1	4	4	4	1	4	4	4	4	3	4	3	4	4	2	4	5	5	5	2	5	5	7	5	5	5	4	5	5	4
810	3	2	3	1	3	1	1	1	4	2	2	4	2	4	2	4	3	1	4	1	3	4	5	2	3	4	4	4	4	4	5	4	6	3	5	6	5	5	5	5	3	2	6	6	6	6	6	6	6
811	3	3	3	3	3	3	3	3	3	3	3	3	3	3	3	3	3	3	3	3	1	1	1	1	1	1	5	3	3	3	4	4	4	4	4	4	4	4	4	4	4	4	4	4	4	4	4	4	4
812	2	3	2	3	2	1	3	4	2	4	3	4	2	4	3	3	2	3	2	3	3	4	4	5	3	5	3	3	2	4	4	4	4	4	4	3	6	6	4	4	5	4	3	5	5	5	5	5	3
818	4	2	3	2	2	1	1	1	3	1	1	4	1	2	1	5	4	1	3	1	3	5	4	4	2	4	5	4	4	4	5	5	6	1	1	1	1	2	3	2	2	1	1	1	1	4	3	7	6
824	3	2	3	1	4	1	1	1	3	4	3	2	2	4	2	4	3	2	3	3	1	3	2	2	3	5	5	4	4	4	4	4	4	4	1	6	1	6	5	5	5	5	5	5	3	4	4	4	5
830	2	3	3	1	4	3	1	1	4	3	2	4	4	3	3	3	4	2	4	1	3	3	4	1	4	4	5	5	5	5	4	5	4	4	1	4	3	7	7	4	4	3	3	3	7	7	7	7	3
832	5	2	4	1	4	3	2	2	4	3	1	4	3	4	2	4	3	1	4	2	2	3	1	1	1	5	5	5	5	5	7	5	6	5	4	1	1	1	4	6	1	1	1	1	7	6	3	7	6
834	2	1	3	2	2	1	1	1	2	1	1	1	2	1	1	1	3	1	3	3	4	4	4	1	4	2	4	4	4	4	4	4	4	4	3	1	1	7	6	6	1	4	6	1	4	4	3	4	6
835	3	3	3	3	1	1	3	1	3	2	5	5	1	5	5	5	3	3	2	3	4	4	4	2	2	5	5	5	3	4	1	1	1	1	1	6	6	6	4	7	7	7	7	7	7	4	4	7	5
838	2	3	2	3	2	3	4	2	2	4	2	4	2	4	4	2	3	2	4	2	3	2	3	1	2	4	4	4	4	4	4	4	4	4	4	4	5	5	5	5	5	5	5	5	5	5	4	5	5
841	5	5	5	5	5	1	1	1	5	5	4	4	4	4	4	5	4	3	4	3	5	5	5	1	4	5	5	5	5	5	2	2	2	2	2	2	2	6	6	6	6	6	6	5	5	5	4	5	5
842	3	4	3	3	3	2	2	2	3	2	2	2	1	2	2	2	2	3	2	2	5	5	4	1	2	4	5	4	4	4	2	2	2	2	1	7	3	5	5	5	3	4	5	4	4	4	4	5	4
843	4	1	4	4	3	3	4	3	3	4	3	3	3	3	3	3	4	3	3	4	1	1	1	1	1	3	4	3	3	3	3	5	5	4	4	4	4	5	5	5	1	5	5	5	5	5	4	5	5
846	4	2	4	1	5	1	1	1	3	3	2	3	3	3	2	4	4	3	4	2	5	5	3	5	5	5	5	4	5	5	6	2	7	7	7	7	1	1	1	1	1	7	4	1	7	4	4	4	7
847	3	3	3	2	3	2	2	2	3	3	2	3	3	3	3	4	3	2	3	2	3	4	4	3	3	4	4	4	3	4	3	3	3	3	1	7	4	3	4	7	4	5	6	4	4	5	4	4	4
848	5	2	5	2	5	1	1	2	5	5	2	2	2	5	2	5	4	1	5	2	3	4	4	1	2	5	5	5	5	5	7	6	7	7	4	2	1	1	4	3	4	1	4	7	1	1	4	4	7
850	3	1	5	1	4	1	1	3	5	5	1	3	2	4	2	4	4	2	5	2	1	1	1	1	3	5	5	3	5	5	5	4	4	4	5	3	2	2	2	4	3	2	3	2	2	5	4	4	3
855	4	4	3	3	3	1	3	2	3	3	3	5	2	3	4	4	3	4	3	4	4	4	5	2	4	4	4	3	4	4	5	5	5	5	5	5	4	3	3	5	3	3	5	5	3	5	5	5	5
858	4	1	4	1	4	1	1	1	4	4	2	2	2	4	3	3	4	1	5	1	4	4	3	1	4	5	4	4	2	5	5	3	4	1	2	7	4	1	4	6	5	2	5	2	7	6	6	6	5
859	2	3	3	4	3	2	3	3	3	3	3	3	3	3	3	3	3	3	3	3	4	4	4	4	4	5	4	3	3	3	2	3	3	3	4	5	3	4	3	6	5	3	3	6	3	6	5	5	4
863	2	2	3	1	2	1	1	1	2	1	1	1	1	1	2	4	3	1	1	1	3	4	5	1	2	5	5	5	3	5	5	5	6	5	5	6	6	4	5	6	4	7	7	6	7	5	1	4	3
871	5	1	5	1	1	1	1	1	5	4	1	5	1	1	1	5	5	1	5	1	4	4	4	1	3	5	5	5	5	5	1	3	4	3	4	1	3	3	3	3	1	3	3	4	4	4	4	4	4
873	3	1	5	1	5	1	1	1	5	5	1	5	4	5	3	5	5	2	5	1	4	5	5	1	3	4	5	5	5	5	4	5	5	4	4	5	5	5	5	5	5	3	3	3	3	4	4	4	5
876	3	3	3	2	3	2	2	2	3	2	2	3	3	3	4	3	3	1	3	2	5	5	3	3	4	5	4	4	4	5	5	5	6	4	4	4	4	4	3	4	4	6	6	4	4	4	3	4	4
884	3	3	3	3	3	3	3	3	3	3	2	2	2	2	2	2	2	2	2	2	3	3	3	3	3	3	3	3	3	3	4	4	4	4	4	4	4	4	4	4	4	4	4	4	4	4	4	4	4
885	3	3	2	2	2	2	3	3	2	4	3	3	2	4	3	3	3	3	2	3	3	5	5	2	3	5	5	4	4	4	3	2	3	3	1	7	4	4	2	7	4	4	7	5	4	1	2	3	4
887	2	4	2	3	2	3	2	2	2	3	2	4	2	3	3	3	2	3	2	3	5	4	4	2	4	2	5	3	3	4	3	5	5	3	1	3	3	2	4	5	2	5	6	5	5	4	2	4	3
889	5	1	5	1	5	1	1	1	5	5	1	3	1	3	1	5	5	1	5	1	5	4	3	4	4	5	4	4	4	4	5	6	6	5	3	3	2	5	2	4	4	4	4	4	1	7	6	5	5
890	3	3	3	3	2	3	3	3	3	2	3	2	3	2	3	2	2	3	2	3	4	4	4	4	4	4	4	4	4	4	5	5	5	5	5	5	4	4	4	4	4	4	4	4	4	4	4	4	4
895	4	2	3	1	1	1	1	2	1	1	1	4	1	1	1	3	3	1	1	1	1	1	1	1	1	4	5	4	3	4	2	2	2	3	2	5	2	4	2	4	1	6	6	4	5	3	3	6	7
901	3	2	3	2	3	3	3	3	3	3	2	3	3	3	3	3	3	3	3	3	2	2	2	2	2	2	3	3	3	3	4	4	4	4	4	4	4	4	4	4	4	4	4	4	4	4	4	4	4
903	5	1	5	1	4	1	1	1	1	3	3	1	1	5	1	3	3	1	5	1	1	2	2	1	1	2	5	5	5	5	6	5	6	7	5	1	1	5	2	4	1	4	5	4	3	3	3	3	6
904	4	3	2	2	4	2	3	2	4	3	2	2	3	3	2	3	3	2	2	2	2	3	3	3	3	4	5	5	4	5	5	5	5	5	4	4	3	2	6	4	4	5	6	5	3	6	5	4	5
905	4	3	3	3	3	1	2	1	3	4	2	1	3	3	3	3	3	2	3	2	4	4	3	1	4	5	5	4	4	4	4	4	1	1	1	4	1	1	4	5	2	5	5	5	5	4	5	5	4
907	5	1	5	1	5	1	1	1	5	5	1	5	1	5	2	5	5	2	5	1	5	5	2	1	2	5	5	5	5	5	3	3	3	2	2	1	2	1	1	4	7	3	4	2	2	2	3	5	7
910	2	1	3	1	3	1	1	1	3	3	1	1	1	2	1	2	2	2	2	1	3	3	4	2	4	5	5	4	5	5	6	6	6	3	2	7	4	6	5	6	3	6	5	5	5	5	4	5	4
912	3	2	5	2	3	2	2	2	4	4	1	4	3	3	2	4	4	2	5	3	4	4	3	3	3	4	5	5	2	4	5	5	5	4	4	4	4	4	4	4	4	4	4	4	4	4	4	4	4
914	5	5	4	3	3	4	4	2	5	5	4	3	3	2	2	2	2	2	1	1	3	4	5	3	5	5	5	2	2	2	3	5	3	5	3	3	3	3	5	1	1	1	1	1	1	6	7	7	7
915	3	1	4	1	4	1	1	1	4	4	1	3	2	3	2	3	3	1	4	1	1	1	1	1	1	5	4	4	3	3	2	2	4	4	4	2	2	2	2	2	4	4	3	3	2	4	4	4	2
916	2	2	2	2	2	2	2	1	2	3	2	2	2	3	2	3	3	2	3	2	4	4	3	3	3	4	4	4	4	4	3	3	3	3	3	3	3	4	4	4	4	4	4	4	4	4	4	4	4
918	2	4	2	4	3	3	3	1	3	1	3	3	1	2	4	1	4	1	3	3	3	5	5	5	4	5	5	5	3	3	2	2	2	2	1	5	2	2	2	5	2	4	5	7	6	2	3	4	3
922	5	1	5	1	4	1	2	1	4	4	1	4	1	5	1	5	5	1	5	1	1	4	4	2	4	4	5	5	4	5	5	5	5	5	2	1	1	1	1	1	1	6	6	6	6	7	7	7	6
924	5	1	5	1	4	1	2	1	4	4	1	4	3	5	2	4	5	2	5	2	2	1	1	2	1	1	5	5	5	5	5	5	5	5	5	5	5	5	5	5	5	5	3	5	5	5	6	5	4
925	3	3	3	2	3	1	2	1	3	3	2	4	3	3	3	4	3	2	3	3	4	4	4	3	3	5	4	4	3	4	4	3	3	4	3	6	6	6	6	6	5	6	6	6	6	6	4	5	4
928	3	3	3	1	2	2	1	1	2	1	1	1	1	1	1	2	1	1	2	1	2	4	3	1	3	2	5	5	4	4	2	2	2	2	1	5	5	3	5	6	4	4	4	4	4	4	4	4	4
929	4	4	3	2	3	2	4	2	4	1	2	4	1	2	2	4	2	2	4	4	4	4	4	2	3	5	4	4	4	5	2	3	6	5	2	4	2	4	5	3	6	5	6	2	5	6	4	6	3
930	3	5	1	3	1	1	1	1	1	3	5	2	1	5	1	4	3	1	5	1	3	3	2	2	2	3	5	2	2	3	2	2	3	4	4	4	3	3	4	3	6	3	5	3	6	4	4	6	2
931	3	3	2	2	3	2	2	2	3	3	4	3	3	3	3	3	3	3	3	3	4	3	5	1	3	3	5	5	5	5	4	4	4	4	4	4	4	4	4	4	4	4	4	4	4	4	4	4	5
934	5	5	5	5	5	5	5	5	5	5	5	3	4	3	3	5	3	2	3	3	3	4	3	3	3	3	4	3	3	4	5	6	6	4	3	4	5	5	5	7	5	6	6	5	3	2	4	4	5
935	4	2	2	2	3	1	1	1	4	4	3	1	1	4	1	4	4	1	4	1	3	5	5	1	1	5	5	5	5	5	3	3	3	3	3	6	6	6	6	6	6	6	6	7	7	7	4	4	3
936	5	1	5	1	5	1	1	1	5	5	2	3	3	5	3	5	5	2	5	1	1	1	1	1	1	5	5	5	5	5	4	4	4	4	4	4	4	4	4	4	4	4	4	4	4	4	4	4	4
937	1	2	3	1	3	1	1	1	3	3	1	2	1	1	1	3	3	1	3	1	2	2	2	1	2	4	4	4	4	4	1	1	5	1	4	1	1	1	3	1	1	1	4	1	1	5	4	1	4
940	4	3	4	3	3	1	4	1	4	4	1	5	1	5	4	5	5	1	4	1	1	4	3	3	3	3	3	3	3	3	4	4	4	4	4	4	4	4	4	4	4	4	4	4	4	4	4	4	4
941	3	3	5	2	5	2	2	2	3	5	3	3	2	4	3	5	4	3	5	3	2	3	3	2	4	5	5	5	4	5	1	1	6	5	5	7	7	6	6	7	4	7	7	4	4	4	5	7	5
942	5	1	5	1	5	1	1	1	5	5	1	1	1	5	1	5	5	1	5	1	1	5	5	1	1	5	5	3	5	5	4	4	4	4	4	4	4	4	4	4	4	4	4	4	4	4	4	4	4
944	3	1	3	1	3	1	1	1	5	5	1	5	3	5	1	5	5	1	5	1	2	3	4	2	2	1	5	5	5	5	6	7	7	7	6	4	1	7	4	3	4	4	4	1	3	7	5	7	7
947	5	1	5	1	5	1	1	1	5	5	1	2	1	1	2	2	5	2	5	2	1	1	1	1	1	1	3	3	3	2	3	3	3	3	3	3	3	3	3	3	3	2	2	2	2	2	2	1	7
949	3	2	4	2	4	1	3	2	3	3	2	3	3	3	2	3	3	2	3	2	2	3	3	2	2	2	4	3	3	3	3	4	5	4	4	4	4	5	5	5	5	5	5	5	4	5	5	5	4
950	4	4	2	4	4	3	2	3	1	1	3	4	2	2	4	3	3	4	2	1	3	4	3	3	3	4	4	3	4	4	2	4	5	4	2	6	5	4	6	6	6	6	5	3	4	6	5	5	4
951	5	3	4	1	5	1	1	1	4	4	1	5	1	1	1	4	3	1	5	1	1	1	1	1	5	5	5	5	5	5	3	2	2	1	1	7	7	7	7	7	7	7	7	7	7	7	7	7	2
955	3	3	3	2	3	2	2	1	3	2	2	3	2	3	3	3	3	3	3	2	1	1	1	1	3	4	5	3	4	4	3	3	4	3	4	5	4	4	4	4	4	4	4	4	4	4	4	4	3
958	5	1	5	1	5	1	1	1	5	5	3	3	1	5	1	5	5	1	5	1	5	3	2	2	2	3	3	3	3	3	4	4	4	4	4	4	4	4	4	4	4	4	4	4	4	4	4	4	4
964	3	4	3	2	3	2	3	3	2	3	4	5	3	3	5	4	3	4	3	5	2	3	3	1	3	3	3	3	3	5	3	2	6	6	6	4	4	4	7	4	4	4	6	5	7	5	6	5	7
967	3	3	3	1	3	1	2	2	3	3	2	3	2	3	3	3	3	2	3	2	4	4	3	2	4	3	4	3	3	4	3	4	4	2	4	5	4	3	4	4	4	4	4	4	4	4	4	4	4
969	5	2	5	2	5	2	2	1	5	4	2	5	1	5	2	5	5	2	3	3	5	5	5	4	5	5	5	5	5	5	6	5	6	6	6	6	3	5	1	6	5	6	1	3	3	5	5	5	5
975	2	2	2	3	2	3	4	1	2	3	1	4	1	4	3	3	3	3	2	5	5	5	2	3	4	5	5	4	2	5	1	3	5	6	1	4	4	6	4	7	7	7	1	1	6	4	4	6	4
976	1	1	5	1	5	1	1	1	5	5	1	5	1	1	1	5	5	1	5	1	1	1	1	1	1	1	1	1	1	1	1	1	1	1	1	1	1	1	1	1	1	1	1	1	1	1	1	1	1
978	5	1	4	1	4	1	1	1	3	3	1	3	1	4	1	4	4	1	4	1	1	1	1	1	1	1	5	5	5	4	3	3	4	4	4	4	4	5	4	5	5	5	5	5	5	5	5	5	5
979	3	4	3	3	2	3	3	3	3	3	3	3	3	3	3	3	3	3	3	3	4	2	2	4	2	4	3	3	3	3	4	4	4	4	4	4	4	4	4	4	4	4	4	4	5	4	4	4	4
980	3	2	4	2	4	1	1	1	4	4	1	1	2	4	1	3	3	1	4	1	4	3	3	4	2	2	4	4	4	4	5	6	6	5	4	5	5	2	6	6	5	6	5	6	5	5	5	5	6
981	5	2	5	1	3	1	1	3	4	5	2	1	1	3	3	2	1	3	5	3	4	4	2	2	4	4	5	3	3	4	4	4	6	4	4	7	7	4	4	4	3	7	7	7	7	7	6	7	7
982	3	3	3	1	5	1	1	1	5	5	1	1	1	1	1	5	4	1	5	1	1	1	1	1	1	2	5	5	5	5	3	3	3	3	3	3	3	6	3	6	6	6	6	6	6	2	2	6	7
987	4	5	4	3	2	1	1	1	3	2	4	1	3	3	3	3	3	2	3	2	3	2	2	3	3	4	5	5	3	5	3	2	4	2	2	6	6	6	6	6	6	6	6	5	6	6	6	6	4
988	2	4	1	5	2	1	1	1	2	1	4	1	1	1	3	1	2	4	2	2	5	5	5	5	5	5	4	3	1	3	1	3	4	1	1	7	1	1	1	7	7	1	7	7	7	1	1	2	4
989	1	4	1	2	1	1	3	2	1	1	4	1	1	2	2	2	1	1	2	3	2	3	5	1	5	5	5	5	3	5	1	3	2	1	1	1	1	1	7	7	1	7	7	1	1	7	7	7	1
995	3	4	3	4	3	1	4	1	3	2	4	3	3	3	4	2	3	4	3	3	5	5	5	4	5	4	5	4	4	5	4	1	3	1	3	4	3	4	7	5	3	6	5	5	4	6	5	5	4
996	4	2	3	2	4	2	2	1	3	4	2	3	1	4	2	4	4	2	3	3	4	4	5	4	3	4	5	4	5	4	6	5	5	5	4	4	2	2	2	2	2	5	4	4	5	5	4	5	5
997	1	5	5	5	2	3	5	5	3	3	3	5	3	3	5	3	3	5	3	5	3	5	5	2	3	5	5	5	5	5	3	3	3	3	4	4	7	4	4	7	4	7	7	7	7	4	4	4	3
998	3	3	3	2	2	3	3	1	3	3	3	3	4	3	3	3	3	3	3	3	4	3	3	4	3	3	5	4	4	3	4	5	5	4	2	5	4	5	5	5	5	6	5	4	4	4	4	4	5
999	5	1	5	1	5	1	1	1	5	3	1	3	1	5	1	5	5	1	5	1	1	3	3	1	3	5	5	5	5	5	4	4	6	4	4	4	4	4	4	4	4	5	4	4	4	5	4	4	6
1003	2	4	2	3	3	2	2	2	3	2	3	2	3	2	3	3	3	3	3	2	4	4	2	2	2	2	4	4	4	4	3	3	4	3	2	5	3	3	3	5	4	4	4	3	3	4	4	4	4
1005	4	2	4	2	4	2	2	1	4	3	2	4	2	4	3	4	4	3	4	4	2	3	3	2	1	3	5	5	5	5	3	4	4	4	5	5	5	5	4	2	5	5	4	4	4	5	5	5	5
1011	4	1	3	1	3	1	1	2	4	4	1	3	2	4	1	4	3	1	3	1	1	1	1	1	1	5	4	4	4	4	3	3	4	3	4	2	2	2	2	2	2	2	2	2	2	4	4	5	2
1014	4	2	4	2	4	2	2	2	4	4	2	2	2	4	4	3	3	3	3	3	2	2	2	1	2	2	2	2	2	2	3	3	3	3	4	4	4	4	4	4	4	3	3	4	3	3	3	3	3
1015	2	2	3	3	3	2	2	2	3	3	2	2	2	2	2	3	3	2	3	2	2	2	2	2	2	2	2	2	2	2	3	3	3	3	3	4	2	3	2	3	2	3	2	3	2	3	3	3	3
1016	3	1	3	1	3	1	1	1	3	3	1	3	1	4	1	4	3	1	3	1	3	3	3	2	2	4	4	4	4	4	5	5	5	5	5	2	3	3	3	3	3	4	4	4	4	4	4	4	4
1017	5	3	5	3	3	2	2	1	5	4	2	2	2	4	2	4	5	2	5	2	2	4	3	1	2	4	5	5	5	5	4	4	5	6	6	3	3	3	4	3	2	4	4	2	3	4	4	3	5
1018	3	3	3	3	3	3	4	2	3	2	3	3	3	3	3	3	3	3	2	3	3	3	3	3	3	2	3	3	3	3	4	4	3	3	2	3	3	3	3	3	3	3	5	5	5	5	5	5	5
1020	4	2	3	2	4	2	2	1	4	4	2	3	2	3	2	4	4	2	4	2	3	2	2	1	3	4	4	4	4	4	5	4	4	4	1	7	7	7	7	6	7	6	7	7	7	7	7	7	4
1021	3	2	2	2	2	2	2	2	1	1	1	4	2	2	2	2	2	2	2	3	3	2	3	2	2	2	2	2	2	2	3	3	3	2	3	3	3	3	3	3	3	3	3	3	3	3	2	2	3
1022	4	4	4	4	4	4	4	4	4	4	4	4	4	4	3	2	4	4	4	4	2	2	1	2	1	2	2	3	4	2	6	4	5	5	2	5	4	2	5	3	4	5	6	3	4	5	4	6	6
1024	4	4	4	4	4	4	4	4	4	4	1	5	1	5	2	5	3	3	3	3	3	4	4	1	1	5	5	5	5	5	6	5	6	5	6	5	1	1	1	1	6	5	7	3	5	5	5	5	5
1026	3	3	3	2	3	2	2	2	3	3	3	4	3	3	2	3	4	3	4	3	3	4	4	3	3	4	4	3	3	3	4	3	5	3	4	3	5	5	4	5	3	6	4	6	4	6	4	4	5
1032	4	1	5	1	4	1	1	1	5	5	1	5	1	5	1	5	5	1	5	1	2	3	1	2	3	4	5	5	5	5	3	4	4	4	4	4	4	4	4	4	4	7	4	1	4	4	6	4	6
1033	4	5	3	5	2	3	5	4	3	3	5	4	3	4	5	4	3	5	5	5	4	3	3	3	3	4	4	4	4	4	5	4	5	5	5	4	5	4	4	4	4	6	4	5	4	4	5	5	5
1035	3	2	3	1	4	1	1	1	4	4	1	5	1	5	2	5	4	1	4	1	1	3	4	1	1	5	5	5	5	5	3	4	5	4	4	4	4	2	1	2	5	4	4	2	3	1	4	3	5
1036	3	2	3	2	3	2	2	2	3	3	2	3	2	3	2	5	4	1	4	1	2	1	1	1	1	1	5	5	5	5	5	5	6	5	3	1	3	1	5	5	4	4	3	3	3	4	2	3	5
1039	5	3	5	2	5	1	1	1	5	4	3	5	3	5	3	5	5	4	5	5	4	5	5	5	4	5	5	5	5	5	7	4	3	4	2	3	7	7	7	7	7	7	7	4	7	5	7	6	5
1043	5	2	5	1	5	1	1	1	5	5	1	5	5	5	1	5	5	3	4	1	5	4	4	4	3	5	5	5	3	5	1	7	7	7	1	7	7	7	7	7	7	7	7	7	7	7	7	7	7
1044	4	3	3	3	3	3	4	2	3	3	2	4	3	3	3	3	3	3	3	3	4	5	5	4	5	3	3	3	3	3	5	4	4	4	3	6	6	5	5	4	4	5	5	4	4	5	4	4	4
1046	5	5	5	1	5	3	3	1	5	5	1	5	5	5	5	5	5	5	5	5	3	3	5	2	5	5	5	5	5	5	3	4	3	3	3	7	6	1	3	6	6	6	4	4	4	6	6	6	5
1047	3	5	1	5	3	4	5	4	3	1	4	5	3	3	5	3	4	4	3	3	1	3	2	3	3	4	3	3	2	1	3	5	4	3	5	2	6	2	6	4	7	3	5	3	6	2	1	3	3
1052	3	3	3	5	4	4	4	2	2	2	2	4	2	4	3	2	4	2	3	4	3	3	4	2	4	4	4	3	4	5	1	2	2	1	1	6	1	3	2	6	3	3	5	1	7	5	5	5	3
1053	4	5	4	4	5	1	1	2	4	3	5	5	1	3	3	4	5	1	4	3	4	4	4	3	4	5	4	2	4	5	3	3	3	4	3	2	2	3	2	5	1	5	5	5	3	6	5	3	5
1059	3	3	3	3	4	2	1	1	3	2	3	3	3	3	3	3	3	3	3	3	2	3	3	3	3	4	5	4	3	3	7	7	7	7	7	7	7	7	7	7	7	6	6	5	6	6	6	6	6
1062	4	2	4	2	4	5	3	2	4	4	2	4	3	3	3	3	3	3	3	3	1	4	4	1	3	5	4	4	4	4	5	5	5	5	5	5	5	5	5	5	5	5	5	5	5	5	5	5	4
1063	2	1	3	2	2	2	2	1	3	1	2	3	1	4	2	2	3	4	3	3	2	5	2	2	2	2	5	5	5	5	3	1	3	4	1	2	3	1	5	4	3	4	4	3	4	5	4	4	4
1066	5	3	4	2	5	1	2	2	4	4	3	4	2	4	3	5	5	2	5	1	2	1	2	1	1	1	5	5	5	5	4	4	4	4	4	4	4	4	4	4	4	4	4	4	4	5	3	5	5
1072	5	1	5	1	4	1	1	1	4	3	4	3	2	4	2	3	4	3	5	2	2	3	3	3	3	4	5	5	5	5	6	6	5	7	7	4	4	5	6	4	5	3	4	2	2	5	6	5	7
1074	3	2	4	1	2	2	1	1	3	4	2	4	2	4	2	4	2	4	4	3	4	5	5	4	3	5	5	5	5	5	5	5	6	4	1	7	7	7	7	7	7	6	1	6	7	7	7	7	4
1075	3	1	3	1	3	1	1	1	3	3	1	3	1	3	1	3	3	1	3	1	3	3	3	3	3	3	5	4	4	4	4	4	4	4	4	4	4	4	4	4	4	4	4	4	4	4	4	4	4
1076	4	5	2	4	4	3	5	4	3	3	3	3	4	3	4	3	3	4	2	4	5	5	5	5	5	5	5	5	4	5	5	6	7	6	4	7	1	7	7	7	7	5	5	7	5	7	7	7	6
1081	3	5	2	5	3	2	4	3	3	3	5	4	3	3	3	3	3	3	2	3	2	3	3	3	3	5	5	3	5	5	4	4	3	3	1	4	4	3	1	4	4	4	4	4	4	4	4	5	4
1084	4	2	4	1	4	2	1	1	4	3	2	5	4	5	2	5	4	3	4	3	5	5	5	4	4	5	5	5	5	5	4	3	2	2	3	4	7	6	4	4	4	3	3	3	5	5	4	1	3
1085	3	2	3	2	3	3	3	3	3	3	3	3	3	3	3	3	3	3	3	3	3	3	3	3	3	3	4	3	3	3	4	4	4	4	4	4	4	4	4	4	4	4	4	4	4	4	4	4	4
1088	2	3	2	2	2	3	3	2	3	2	2	3	3	2	4	3	3	4	4	3	3	3	3	3	3	3	4	3	3	4	2	3	4	3	2	6	7	7	6	6	6	7	7	7	7	6	7	7	3
1091	5	3	5	1	4	3	1	1	4	4	1	4	3	5	2	5	5	1	5	1	3	3	3	4	3	5	5	5	5	5	5	4	6	4	1	7	7	2	3	3	7	3	7	6	7	3	3	3	4
1092	5	1	4	3	5	2	3	2	5	2	1	5	4	1	4	2	4	5	1	5	4	2	5	2	3	2	3	5	5	4	2	5	3	3	6	2	6	2	6	2	4	3	3	1	2	1	1	1	6
1093	1	4	5	3	3	3	4	3	2	2	2	4	2	2	4	4	2	2	2	2	1	1	3	1	4	5	5	5	5	5	4	4	4	4	4	1	1	1	1	6	1	1	6	1	1	1	1	4	4
1094	3	1	5	1	4	1	2	1	5	5	3	4	1	5	4	4	3	1	5	4	2	3	2	3	3	4	5	4	3	4	3	5	5	5	3	3	3	3	2	4	3	5	5	2	2	4	4	4	4
1096	3	3	1	2	2	2	5	3	2	2	1	2	2	2	2	2	2	2	2	2	1	1	1	1	1	1	2	2	1	1	1	1	1	1	1	1	1	1	1	1	1	1	1	1	1	1	1	1	2
1097	1	1	1	1	1	1	1	1	1	1	1	1	1	1	1	1	1	1	1	1	1	1	1	1	1	1	3	3	3	4	3	4	6	6	6	5	4	4	4	4	4	4	4	4	4	4	4	4	4
1098	3	3	3	2	2	1	2	2	4	3	2	2	3	3	2	3	3	3	3	3	3	3	3	3	3	4	5	4	4	4	2	3	4	4	4	3	5	4	4	5	4	4	4	4	4	4	4	4	4
1099	2	2	2	2	2	2	2	2	3	3	2	3	3	2	3	2	2	2	2	3	4	4	2	3	3	3	3	3	2	2	3	3	2	3	2	2	3	2	3	3	2	2	3	4	1	3	3	2	2
1104	2	1	4	2	1	2	1	1	4	1	1	4	2	2	2	2	4	1	5	3	2	2	1	1	1	5	5	5	5	4	2	4	3	3	2	2	2	2	2	3	2	3	3	3	3	2	3	3	3
1108	3	2	3	1	2	1	2	1	2	2	1	3	3	3	3	3	2	1	3	2	4	4	3	2	4	4	4	4	4	4	3	3	3	1	1	2	2	2	4	5	3	4	6	4	4	4	5	5	4
1111	5	3	4	3	3	3	3	3	3	3	3	3	3	3	3	4	3	3	3	3	3	4	4	2	3	4	4	3	4	4	2	3	2	3	1	4	2	3	1	4	4	4	4	4	4	4	4	4	4
1114	3	3	2	2	2	3	3	3	3	3	3	2	2	3	3	3	3	3	3	3	1	1	1	1	2	2	5	5	5	5	3	2	2	1	1	5	1	1	4	5	1	4	4	4	3	4	4	4	3
1125	2	4	2	4	1	3	4	2	1	1	3	1	1	1	4	2	1	5	1	4	2	4	4	2	5	5	5	4	2	4	4	4	4	4	1	5	1	5	4	1	4	2	5	1	1	4	6	4	4
1126	5	4	3	2	3	3	2	3	2	3	2	4	3	2	3	5	4	2	4	2	3	3	2	2	3	2	3	2	3	4	3	4	3	4	5	3	2	5	6	3	4	3	5	2	6	4	3	5	5
1127	3	3	3	3	3	2	2	1	1	3	1	3	1	3	3	4	3	3	3	3	3	3	4	3	1	3	4	4	4	4	4	4	5	3	3	5	6	5	5	6	5	6	7	6	5	5	5	5	4
1133	3	2	3	2	3	2	2	2	3	3	1	3	2	3	2	3	3	2	3	2	4	4	4	3	3	4	4	4	4	4	5	5	6	3	5	5	4	4	4	5	4	4	4	4	4	4	4	4	5
1134	4	2	4	1	4	1	1	1	4	4	1	4	1	4	1	4	4	1	4	1	1	4	4	1	1	4	5	5	5	5	6	5	7	5	4	2	1	1	1	1	4	4	1	1	4	5	5	5	5
1140	4	2	4	2	5	2	1	5	3	2	2	4	4	1	2	4	2	4	4	2	2	2	3	3	3	3	2	2	4	4	3	3	3	3	4	3	4	4	4	7	6	2	1	2	3	5	4	4	4
1141	5	3	3	2	4	3	2	3	4	1	3	3	2	3	2	3	4	2	3	3	5	5	5	5	5	3	5	2	5	5	2	2	3	3	4	6	1	1	1	1	1	6	7	2	4	2	1	1	3
1144	4	4	2	4	2	4	2	4	2	4	2	4	2	4	2	4	2	4	4	2	3	3	2	3	2	3	2	2	4	2	2	3	5	4	3	5	5	5	5	5	5	5	5	5	5	5	5	5	3
1149	3	3	3	3	3	3	2	2	3	2	3	3	3	3	3	2	3	2	4	1	3	3	3	2	5	5	5	5	3	4	3	3	3	4	4	5	2	3	7	7	4	4	7	3	4	4	4	4	5
1150	3	2	5	3	2	1	4	2	3	2	5	2	1	3	4	2	5	2	3	1	1	3	1	4	3	3	3	2	5	2	7	3	4	6	2	4	3	5	2	4	4	5	5	4	2	4	2	4	2
1152	3	3	1	3	3	1	3	1	3	3	3	3	3	3	3	3	3	3	3	3	3	3	3	1	3	3	3	4	4	5	3	3	4	4	2	4	4	4	4	6	5	5	4	4	4	4	4	4	4
1154	2	2	2	2	2	1	2	2	2	2	2	2	2	2	2	2	2	2	2	2	1	1	1	1	1	1	4	4	4	4	2	2	2	2	2	2	2	2	2	2	1	4	4	4	4	4	4	4	4
1156	3	3	4	2	2	2	2	2	4	3	2	4	3	3	2	3	3	2	2	2	2	3	3	1	4	3	5	4	4	4	4	4	4	4	4	4	3	3	3	3	3	3	5	5	5	5	5	5	4
1158	5	1	5	1	5	1	1	1	5	5	1	5	1	5	1	5	5	1	5	1	1	1	1	1	1	5	5	5	5	5	7	7	7	7	1	7	7	7	7	7	7	7	7	7	7	7	7	7	7
1161	2	3	2	3	2	1	2	2	2	2	2	4	2	2	3	3	3	2	2	2	2	4	4	3	4	4	4	3	4	4	3	3	4	3	3	3	4	3	3	5	2	6	4	4	5	3	4	4	4
1163	4	4	2	3	3	2	3	3	2	3	3	4	4	4	3	3	2	2	3	4	3	3	3	2	3	3	4	3	3	3	3	3	4	5	4	3	4	5	3	4	3	4	3	3	4	4	3	3	3
1164	3	3	3	3	3	3	3	3	3	3	3	3	3	3	3	3	3	3	3	3	1	1	1	1	1	1	1	1	1	1	1	1	1	1	1	1	1	1	1	1	1	1	1	1	1	1	1	1	1
1166	4	1	4	3	4	2	2	2	2	2	4	2	3	2	3	3	3	2	3	2	1	2	1	1	1	2	5	5	4	4	4	1	4	3	4	5	4	5	4	4	4	4	4	5	5	5	5	4	5
1168	4	2	4	2	4	3	3	2	4	5	1	5	1	5	2	5	5	1	5	1	2	4	2	4	2	4	4	2	2	4	5	3	6	5	3	5	3	6	3	3	5	3	5	3	5	4	6	3	4
1170	4	2	4	5	4	5	3	4	3	5	5	3	3	5	3	3	3	4	4	3	4	3	4	3	4	3	5	3	3	4	7	5	5	5	7	6	6	6	6	4	4	6	4	4	4	4	4	5	5
1172	3	4	4	4	4	3	4	3	4	2	4	3	3	3	2	4	4	4	4	4	3	3	3	3	3	3	4	4	4	4	5	5	5	5	5	5	5	5	5	5	5	5	5	5	5	5	5	6	5
1173	3	3	2	1	1	1	1	1	1	1	1	1	1	1	2	1	1	1	1	1	3	4	4	5	5	4	4	3	3	4	3	4	4	4	2	5	5	4	5	4	4	2	7	5	4	4	4	4	6
1176	3	5	2	4	1	2	2	1	4	3	3	4	3	4	3	5	5	1	3	2	1	1	2	3	2	2	3	4	2	2	4	4	7	4	4	4	5	1	2	2	2	4	5	4	4	4	3	6	6
1178	3	3	3	3	3	3	3	3	3	3	3	3	3	3	3	3	3	3	3	3	3	3	3	3	3	3	3	3	3	3	4	3	3	3	3	3	3	3	3	4	4	4	4	4	4	4	4	4	4
1179	4	3	4	1	3	2	3	3	3	3	2	2	3	3	3	2	2	2	2	2	1	1	1	1	2	2	2	2	3	3	4	4	5	5	4	4	4	3	3	4	4	4	4	5	4	4	4	4	4
1181	4	3	4	3	4	2	3	4	3	3	3	3	4	3	3	4	4	2	5	4	2	2	3	2	2	2	3	3	2	3	3	4	4	3	5	4	5	3	4	4	4	3	4	4	4	4	4	4	3
1182	2	1	5	1	5	1	1	1	3	2	2	2	1	3	1	4	5	1	4	1	4	5	5	1	4	5	5	5	5	5	6	5	6	4	3	1	1	1	1	1	2	4	6	1	5	5	2	5	7
1188	1	2	3	3	2	4	5	1	3	4	1	5	2	1	3	4	4	1	5	5	3	5	2	4	3	5	4	4	4	4	5	5	5	5	5	5	5	5	5	5	5	5	5	5	5	5	5	5	5
1194	1	1	1	1	1	1	1	1	1	2	2	2	2	2	2	1	1	1	1	1	2	1	2	2	1	1	1	2	1	2	1	2	2	2	1	2	2	2	2	2	2	1	2	2	2	2	2	3	3
1197	5	2	5	1	5	1	1	1	5	5	1	2	2	5	2	5	5	2	5	2	1	1	1	1	1	1	1	1	1	1	7	7	7	7	7	3	2	2	1	1	3	2	2	1	1	2	2	2	2
1200	2	3	4	4	2	2	3	3	2	2	3	2	2	2	2	2	3	4	3	3	5	3	4	3	4	4	4	3	3	2	4	2	2	2	2	3	3	4	2	3	3	3	3	4	5	5	3	3	3
1203	1	2	5	1	5	1	1	1	5	5	1	2	2	4	2	2	4	2	4	2	4	4	4	2	2	4	4	4	4	4	3	5	5	5	6	5	5	5	5	5	4	6	4	5	5	4	5	5	5
1205	1	1	1	1	1	1	1	1	1	1	1	1	1	1	1	1	1	1	1	1	1	1	1	1	1	1	1	1	1	1	6	5	5	4	4	7	7	7	7	7	6	6	5	6	6	6	5	6	4
1208	5	2	3	1	3	1	2	1	4	4	2	2	1	2	2	3	3	3	3	3	4	4	3	2	3	1	4	3	3	3	4	1	4	1	1	7	5	3	4	7	2	7	2	1	4	4	4	5	3
1216	1	1	1	1	1	1	1	1	1	1	1	1	1	1	1	1	1	1	1	1	1	1	1	1	1	1	5	4	2	4	4	4	4	4	4	4	4	4	4	4	4	4	4	4	4	4	4	4	4
1217	3	3	3	2	3	3	3	2	3	2	3	3	3	3	3	3	4	4	4	4	3	3	2	3	2	4	2	3	4	2	5	3	3	4	5	4	3	3	5	3	4	2	2	1	3	3	2	3	3
1218	3	1	3	1	3	1	1	1	4	4	1	3	2	3	1	3	3	1	3	1	1	1	1	1	1	5	3	3	3	3	2	3	4	4	3	3	2	2	2	2	4	3	2	3	2	4	4	3	3
1224	3	1	5	2	2	2	1	1	5	3	1	4	1	3	1	4	3	1	3	2	5	5	2	1	3	5	5	5	5	5	3	2	1	1	1	6	1	1	1	4	2	5	5	2	2	6	6	6	5
1225	4	4	4	4	3	4	4	4	3	5	4	4	2	4	3	4	3	2	3	3	2	4	3	2	3	2	3	3	2	3	4	4	4	2	4	5	3	3	4	4	3	5	3	3	4	3	3	3	6
1226	3	3	3	3	3	3	3	3	3	3	3	3	3	3	3	3	3	3	3	3	1	3	1	1	1	1	2	2	3	3	4	4	3	3	3	3	4	6	6	5	4	7	5	4	4	4	4	4	4
1229	3	4	3	3	5	3	3	2	4	4	4	4	4	3	4	3	3	4	4	4	3	3	3	3	3	3	3	3	3	3	4	3	3	4	4	4	4	4	4	4	4	4	4	4	4	4	5	4	5
1230	3	3	3	3	3	1	4	2	3	1	2	4	1	2	3	3	3	3	3	3	4	4	4	4	4	4	4	3	4	4	3	3	6	3	1	5	4	4	5	4	4	4	5	5	4	4	4	4	4
1235	3	3	3	1	3	1	1	1	3	2	1	2	2	4	2	3	3	2	2	2	4	5	4	2	4	3	5	4	3	4	3	3	6	3	3	7	7	2	2	7	6	7	7	7	7	6	3	6	4
1237	4	3	5	2	3	3	1	1	4	3	1	1	3	3	2	3	3	1	4	1	4	4	5	3	5	4	3	2	4	4	3	3	3	4	3	4	2	4	4	3	4	5	5	4	4	3	5	5	5
1239	5	4	5	1	1	1	2	1	5	3	2	5	3	2	2	4	4	1	5	1	3	2	2	1	2	5	5	1	2	3	5	1	1	2	1	1	1	1	7	7	1	7	7	1	4	7	7	6	4
1240	3	3	4	2	3	1	1	1	3	3	2	3	2	3	2	3	3	2	3	1	2	2	4	1	4	2	5	5	5	5	3	2	4	4	5	7	7	7	2	7	2	3	1	1	1	1	1	1	5
1248	3	2	3	3	3	2	3	3	3	3	3	3	3	3	3	3	3	3	2	2	3	3	4	3	4	4	5	5	3	3	3	3	3	3	4	6	6	4	4	6	4	4	5	5	4	4	4	4	4
1267	5	5	3	5	3	2	5	5	5	1	5	5	3	3	5	5	5	3	3	5	5	5	5	1	5	5	5	3	5	5	4	4	4	5	3	5	3	4	4	3	4	4	4	2	3	4	3	4	5
1268	4	1	4	1	4	1	1	1	5	5	1	4	2	2	2	5	5	1	4	2	1	1	1	1	1	1	5	5	5	5	7	5	7	6	4	7	5	7	7	7	7	7	5	1	5	5	6	6	6
1275	1	5	5	5	3	2	5	1	5	5	5	2	1	1	3	1	2	2	2	2	5	5	5	5	5	5	5	5	5	5	1	1	1	1	4	1	4	1	2	6	1	4	4	4	4	4	4	4	1
1278	3	3	3	3	3	3	3	3	3	3	3	3	3	3	3	3	2	2	2	2	2	2	2	2	3	3	3	3	3	3	4	4	4	4	4	4	4	4	4	4	4	4	4	4	4	4	4	4	4
1280	3	3	3	1	3	1	1	1	3	3	2	5	3	4	3	3	3	1	3	1	2	2	2	3	3	3	5	5	5	5	4	4	4	4	2	3	4	3	3	3	3	3	3	3	3	3	3	3	3
1281	5	4	4	1	4	2	2	2	4	4	3	2	4	2	3	2	2	3	4	5	4	4	4	4	3	4	5	5	5	5	6	4	5	5	2	7	7	7	4	7	5	4	6	1	3	4	3	2	7
1286	3	5	2	2	2	1	1	1	1	1	5	5	1	1	1	1	1	1	2	2	2	1	1	1	3	5	5	5	1	4	1	1	2	1	1	7	7	6	7	7	3	7	7	7	4	4	7	7	1
1290	4	4	1	2	1	2	3	2	2	2	5	3	2	3	3	2	3	4	1	3	1	1	3	2	3	1	2	3	2	5	2	2	7	3	3	4	4	4	4	3	3	6	2	5	3	3	4	5	4
1291	3	4	3	4	3	2	3	2	4	4	3	3	2	4	3	3	2	4	3	3	3	5	4	3	5	5	4	4	4	5	5	3	3	3	3	6	6	5	3	6	5	6	1	2	5	4	3	4	4
1292	2	2	3	3	2	1	2	1	2	3	2	2	3	3	3	3	2	2	4	1	3	4	4	2	3	2	3	3	3	1	4	4	3	2	2	2	3	3	3	3	4	4	4	3	3	3	3	4	4
1296	5	1	5	1	5	1	1	1	3	5	1	4	2	1	4	2	5	2	4	1	2	1	1	1	1	2	2	2	2	2	3	5	5	7	4	2	3	4	3	3	4	4	4	3	5	6	1	3	5
1300	4	2	4	3	4	2	2	1	4	4	2	5	4	4	2	5	5	1	5	2	2	3	3	3	2	5	5	3	4	5	4	3	4	5	4	4	3	3	4	3	4	5	5	4	3	4	4	4	5
1301	5	5	5	5	5	5	5	5	5	5	5	5	5	5	5	5	5	5	5	5	5	5	5	5	5	5	5	5	5	5	7	7	7	7	7	7	7	7	7	7	7	7	7	7	7	7	7	7	7
1306	5	3	3	2	3	1	3	1	3	4	2	3	2	3	3	3	3	2	3	2	1	2	3	1	1	3	4	4	3	4	1	1	1	1	1	7	7	4	4	7	4	4	7	4	4	4	4	4	1
1308	4	2	2	1	3	1	2	1	3	4	1	3	1	3	3	3	2	2	3	3	2	1	3	1	1	5	5	5	3	3	5	4	5	3	4	3	4	4	4	4	4	3	4	4	3	4	4	4	7
1311	3	3	3	1	1	1	1	1	3	3	3	3	3	3	3	3	3	3	3	3	2	2	3	1	1	1	5	3	3	3	4	4	4	4	4	4	4	4	4	4	4	4	4	4	4	4	4	4	4
1312	1	1	1	1	1	2	1	1	2	5	1	5	5	1	1	1	5	1	1	1	1	1	1	1	1	1	1	2	1	5	1	1	2	2	2	3	2	2	1	1	2	2	2	2	1	3	2	3	1
1315	3	4	4	3	4	3	2	3	4	3	2	4	5	5	4	2	2	3	4	4	3	4	3	3	3	3	4	4	4	4	6	5	4	5	4	5	5	6	4	5	5	6	4	6	4	5	6	4	6
1319	5	5	3	4	3	3	3	2	2	2	4	5	3	3	3	3	5	5	3	3	5	5	5	5	5	5	5	4	4	4	6	6	5	5	5	5	5	5	5	5	5	5	5	5	5	5	5	5	5
1324	3	1	3	2	3	2	2	2	4	3	2	4	2	4	2	4	4	2	4	2	3	4	4	1	1	5	5	5	5	5	1	4	3	2	1	5	3	6	5	3	2	3	5	3	3	2	3	4	2
1333	3	3	3	3	5	2	2	3	3	5	3	3	3	3	3	3	3	3	3	3	2	2	2	2	2	2	2	2	2	2	5	5	5	5	5	5	5	5	5	5	5	5	5	5	5	5	5	5	5
1340	3	2	5	1	4	1	1	1	3	3	2	2	2	3	3	3	3	1	4	1	3	3	3	2	3	1	1	3	3	3	2	3	2	4	3	3	4	1	1	1	2	3	2	4	2	4	3	3	1
1343	4	2	4	1	4	3	2	1	3	3	2	4	1	4	3	4	3	1	2	2	1	3	3	1	1	1	1	4	2	3	4	4	4	4	4	4	4	4	4	4	4	4	4	4	4	4	4	4	4
1348	5	4	3	4	3	4	5	4	3	3	5	5	3	5	5	3	2	4	3	5	5	5	5	5	5	5	5	5	4	5	2	6	6	6	6	7	7	4	7	7	7	5	6	7	5	7	7	7	6
1349	5	3	1	1	3	1	2	1	4	3	5	3	5	3	4	5	3	1	3	1	2	2	3	2	2	5	5	5	5	5	4	4	5	5	5	6	4	4	5	5	4	6	4	5	5	3	6	4	4
1355	1	4	2	4	2	3	4	3	2	2	4	5	4	3	4	3	3	3	4	3	3	3	3	3	3	3	5	5	5	5	4	4	4	4	4	4	4	5	4	5	4	3	5	4	4	4	4	4	4
1356	4	2	4	1	4	1	1	1	4	3	2	5	1	1	1	5	4	1	5	1	4	4	4	1	4	4	4	3	4	4	5	4	5	5	4	5	3	5	5	5	4	5	5	5	5	5	4	5	5
1357	5	4	5	4	5	3	3	2	4	2	2	3	2	3	4	4	3	2	3	4	3	3	3	3	3	4	5	3	4	4	4	3	4	4	4	4	4	4	4	4	4	4	4	4	4	4	4	4	5
1359	5	5	5	1	5	1	1	1	5	5	1	5	1	5	1	5	5	1	5	1	1	1	1	1	1	5	5	5	5	5	4	5	5	5	5	2	2	5	5	5	5	5	5	5	5	5	5	5	5
1361	4	1	4	1	3	1	1	1	4	4	1	3	1	3	1	5	5	1	5	1	3	3	3	3	1	5	5	5	5	5	5	5	5	5	4	4	4	4	4	4	4	4	7	4	4	4	4	4	4
1364	1	1	1	1	1	1	1	1	1	1	1	1	1	1	1	1	1	1	1	1	1	1	1	1	1	1	5	5	5	5	5	3	6	6	7	2	1	1	1	2	1	4	4	2	2	5	4	5	7
1365	5	4	3	3	2	4	4	4	2	4	4	4	4	3	3	3	3	1	4	4	4	4	4	1	4	1	3	3	3	2	7	6	6	6	6	5	4	5	4	5	5	5	5	6	5	5	5	6	7
1367	2	4	3	3	3	3	3	1	3	3	1	5	1	1	3	4	3	3	3	3	2	2	3	3	3	2	4	3	3	3	5	5	3	5	5	4	5	3	6	6	5	4	5	5	4	4	6	6	5
1370	4	2	2	2	2	2	1	1	5	4	1	2	3	3	3	4	4	4	4	2	1	1	1	1	1	3	5	5	5	5	4	4	5	5	4	4	4	4	5	5	4	4	4	3	4	5	5	4	5
1373	5	3	1	5	3	2	5	2	3	2	3	2	3	2	2	3	2	3	3	2	4	4	3	2	2	2	5	4	2	2	6	4	4	5	5	3	4	5	5	5	4	5	5	5	6	5	5	7	7
1374	5	1	5	1	5	1	1	1	5	5	1	4	1	5	2	5	5	2	5	2	1	1	1	1	1	3	5	5	5	5	4	5	6	6	6	4	4	4	4	4	4	4	4	4	4	4	4	4	7
1375	5	1	5	1	5	1	1	1	5	5	1	5	1	5	1	5	5	1	5	1	5	5	1	1	3	5	5	5	5	5	1	1	1	1	1	1	1	1	7	7	7	4	3	1	1	7	4	7	7
1379	5	1	5	1	5	1	1	1	5	5	1	5	1	5	1	5	5	1	5	1	1	1	1	1	1	5	5	5	5	5	7	7	7	7	7	7	7	7	1	7	7	1	1	1	1	7	7	7	7
1380	2	3	2	3	3	3	2	2	4	3	2	3	2	3	3	4	5	5	5	5	3	3	4	4	3	2	3	3	3	5	4	4	4	7	7	4	5	4	5	4	5	4	5	4	5	4	5	5	5
1385	3	4	2	4	1	3	4	1	2	1	5	4	1	1	4	1	1	4	1	4	5	5	5	3	3	5	5	5	5	5	1	1	1	1	1	1	4	4	5	7	4	6	5	5	5	5	5	5	1
1386	5	1	5	1	5	1	1	1	5	5	1	4	1	1	1	5	5	5	5	5	3	3	3	2	2	3	2	4	3	3	5	4	5	3	3	5	4	4	3	5	5	4	4	5	3	2	4	4	5
1388	4	3	4	3	3	3	3	3	4	2	4	2	3	4	3	3	4	5	2	1	3	4	4	1	2	3	5	5	5	5	3	3	3	3	3	4	4	4	4	4	4	5	5	5	5	4	4	4	4
1389	5	4	3	1	3	1	2	2	4	4	2	4	2	3	3	4	4	2	5	3	3	3	3	1	1	3	3	2	2	3	4	3	4	3	4	3	4	3	4	3	4	3	4	3	4	3	4	3	5
1396	3	2	4	1	3	1	1	1	3	3	3	3	3	3	3	4	4	1	5	1	1	2	1	2	2	3	5	5	5	5	4	4	7	7	4	2	1	1	3	3	3	3	4	4	4	4	4	4	5
1399	1	1	2	2	2	2	3	2	2	2	2	3	2	2	2	3	3	4	3	4	2	3	3	1	1	2	5	5	4	5	3	2	5	4	1	3	3	1	3	3	3	3	3	4	4	4	4	4	4
1403	4	4	3	4	3	4	2	2	4	3	4	3	2	4	2	4	4	2	4	4	2	4	2	2	3	2	5	5	5	5	7	7	7	7	7	7	7	7	7	7	7	7	7	7	7	7	7	7	7
1404	4	5	4	2	3	4	4	1	4	2	3	2	1	1	2	2	3	4	2	3	3	4	4	4	4	4	5	4	4	4	4	3	3	3	2	6	6	5	4	4	4	3	6	5	5	4	4	3	6
[truncated: 988 more rows]
[truncated: 66 more columns]
